# Supplementary material for: Genome-Wide Identification and Expression Analysis of Auxin-Responsive GH3 Gene Family in Pepper (Capsicum annuum L.)
Source: Plants (Basel). 2025 Jul 18;14(14):2231. doi: 10.3390/plants14142231 (PMC12298254; doi:10.3390/plants14142231)
Supplement: Supplementary file 1 [file plants-14-02231-s001.zip]

Archive with 1 entries (1 files):
- plants-3697432-supplementary.xlsx
