# Supplementary material for: Genome-Wide Identification and Expression Analysis of Auxin-Responsive GH3 Gene Family in Pepper (Capsicum annuum L.)
Source: Plants (Basel). 2025 Jul 18;14(14):2231. doi: 10.3390/plants14142231 (PMC12298254; doi:10.3390/plants14142231)
Supplement: Supplementary file 1 [file plants-14-02231-s001.zip › plants-3697432-supplementary.xlsx]

## Sheet: Supplementary Table S1
Supplementary Table S1. Total differentially expressed genes in the comparison of WT vs. CaGH3-7 overexpression in Solanum lycopersicum
ID	WT-1_fpkm	WT-2_fpkm	WT-3_fpkm	CaGH3-7-1_fpkm	CaGH3-7-2_fpkm	CaGH3-7-3_fpkm	WT-1_count	WT-2_count	WT-3_count	CaGH3-7-1_count	CaGH3-7-2_count	CaGH3-7-3_count	chr	start	end	strand	gene_name	gene_description	KEGG	KEGG pathway	NR	Swissprot	Tremble	KOG	GO	Pfam	TF-Family	TF-Category	TF-Classification
Solyc00g011660.1	0.0806	0.0432	0.0332	1.577	1.4803	1.5966	2	1	1	41	37	45	SL4.0ch00	1823254	1824543	-	Solyc00g011660.1	--	--	--	B3 domain-containing transcription factor VRN1-like [Solanum lycopersicum]	VRN1_ARATH RecName: Full=B3 domain-containing transcription factor VRN1; AltName: Full=Protein VERNALIZATION 1;	A0A494GAC9_SOLLC SubName: Full=Uncharacterized protein {ECO:0000313|EnsemblPlants:Solyc03g043580.2.1};	--	GO:0005654,nucleoplasm; GO:0003677,DNA binding; GO:0000976,transcription cis-regulatory region binding; GO:0009909,regulation of flower development; GO:0010048,vernalization response; GO:0003674,molecular_function; GO:0003676,nucleic acid binding; GO:0005488,binding; GO:0097159,organic cyclic compound binding; GO:1901363,heterocyclic compound binding; GO:0001067,transcription regulatory region nu…	PF02362.24:B3 DNA binding domain	B3	TF	B3->B3
Solyc00g500093.1	0.4364	0.5344	0.1028	6.3083	5.3238	5.2702	7	8	2	106	86	96	SL4.0ch00	1874674	1876539	-	Solyc00g500093.1	--	--	--	B3 domain-containing transcription factor VRN1-like [Solanum lycopersicum]	Y1475_ARATH RecName: Full=B3 domain-containing protein At1g49475;	A0A3Q7FGM0_SOLLC SubName: Full=Uncharacterized protein {ECO:0000313|EnsemblPlants:Solyc03g044110.2.1};	--	GO:0005634,nucleus; GO:0003677,DNA binding; GO:0003674,molecular_function; GO:0003676,nucleic acid binding; GO:0005488,binding; GO:0097159,organic cyclic compound binding; GO:1901363,heterocyclic compound binding; GO:0005575,cellular_component; GO:0005622,intracellular anatomical structure; GO:0043226,organelle; GO:0043227,membrane-bounded organelle; GO:0043229,intracellular organelle; GO:0043231…	PF02362.24:B3 DNA binding domain	B3	TF	B3->B3
Solyc00g500222.1	0.3255	0	0.5367	3.6507	3.1511	3.8693	4	0	8	47	39	54	SL4.0ch00	4007108	4007767	+	Solyc00g500222.1	--	--	--	B3 domain-containing transcription factor VRN1-like [Solanum lycopersicum]	REM9_ARATH RecName: Full=B3 domain-containing protein REM9; AltName: Full=Auxin response factor 23; AltName: Full=Protein REPRODUCTIVE MERISTEM 9;	A0A494GAC9_SOLLC SubName: Full=Uncharacterized protein {ECO:0000313|EnsemblPlants:Solyc03g043580.2.1};	--	GO:0009941,chloroplast envelope; GO:0005634,nucleus; GO:0000976,transcription cis-regulatory region binding; GO:0009409,response to cold; GO:0001067,transcription regulatory region nucleic acid binding; GO:0003674,molecular_function; GO:0003676,nucleic acid binding; GO:0003677,DNA binding; GO:0003690,double-stranded DNA binding; GO:0005488,binding; GO:0043565,sequence-specific DNA binding; GO:009…	PF02362.24:B3 DNA binding domain	B3	TF	B3->B3
Solyc00g500353.1	0.3642	0.3394	0.3525	1.6779	0.9277	1.6873	23	20	27	111	59	121	SL4.0ch00	7792148	7794788	+	Solyc00g500353.1	--	K10775 phenylalanine ammonia-lyase [EC:4.3.1.24] | (RefSeq) LOW QUALITY PROTEIN: phenylalanine ammonia-lyase-like (A)	ko00360: Phenylalanine metabolism; ko00940: Phenylpropanoid biosynthesis; ko01100: Metabolic pathways; ko01110: Biosynthesis of secondary metabolites	LOW QUALITY PROTEIN: phenylalanine ammonia-lyase-like [Solanum lycopersicum]	PAL1_SOLLC RecName: Full=Phenylalanine ammonia-lyase; Short=PAL; EC=4.3.1.24 {ECO:0000250|UniProtKB:P24481};	A0A0V0IQE3_SOLCH RecName: Full=Phenylalanine ammonia-lyase {ECO:0000256|ARBA:ARBA00012139, ECO:0000256|RuleBase:RU003955}; EC=4.3.1.24 {ECO:0000256|ARBA:ARBA00012139, ECO:0000256|RuleBase:RU003955};	Phenylalanine and histidine ammonia-lyase	GO:0005737,cytoplasm; GO:0032991,protein-containing complex; GO:0016841,ammonia-lyase activity; GO:0045548,phenylalanine ammonia-lyase activity; GO:0009800,cinnamic acid biosynthetic process; GO:0006559,L-phenylalanine catabolic process; GO:0003674,molecular_function; GO:0003824,catalytic activity; GO:0016829,lyase activity; GO:0016840,carbon-nitrogen lyase activity; GO:0006082,organic acid metab…	PF00221.22:Aromatic amino acid lyase	--	--	--
Solyc01g005230.4	2.0693	2.2175	1.5164	0.4115	0.8276	0.5062	72	72	64	15	29	20	SL4.0ch01	195535	197081	+	Solyc01g005230.4	--	K08241 jasmonate O-methyltransferase [EC:2.1.1.141] | (RefSeq) jasmonate O-methyltransferase (A)	ko00592: alpha-Linolenic acid metabolism; ko01110: Biosynthesis of secondary metabolites	probable S-adenosylmethionine-dependent methyltransferase At5g38780 [Solanum pennellii]	LAMT_CATRO RecName: Full=Loganic acid O-methyltransferase {ECO:0000303|PubMed:24104568, ECO:0000303|PubMed:29399933}; Short=CrLAMT {ECO:0000303|PubMed:24104568, ECO:0000303|PubMed:29399933}; EC=2.1.1.50 {ECO:0000269|PubMed:18326827, ECO:0000269|PubMed:24104568, ECO:0000269|PubMed:29399933};	A0A3Q7E754_SOLLC SubName: Full=Uncharacterized protein {ECO:0000313|EnsemblPlants:Solyc01g005230.3.1};	--	GO:0030749,loganate O-methyltransferase activity; GO:0046872,metal ion binding; GO:0035834,indole alkaloid metabolic process; GO:0032259,methylation; GO:0003674,molecular_function; GO:0003824,catalytic activity; GO:0008168,methyltransferase activity; GO:0008757,S-adenosylmethionine-dependent methyltransferase activity; GO:0016740,transferase activity; GO:0016741,transferase activity, transferring…	PF03492.18:SAM dependent carboxyl methyltransferase	--	--	--
Solyc01g005300.4	0.9005	0.8418	0.8846	1.9022	1.7884	2.1259	47	41	56	104	94	126	SL4.0ch01	230694	235767	+	Solyc01g005300.4	--	K12116 flavin-binding kelch repeat F-box protein 1 | (RefSeq) adagio protein 3 (A)	ko04712: Circadian rhythm - plant	adagio protein 3 [Solanum lycopersicum]	ADO3_ARATH RecName: Full=Adagio protein 3; AltName: Full=F-box only protein 2a; Short=FBX2a; AltName: Full=Flavin-binding kelch repeat F-box protein 1;	A0A126WWH7_9SOLN SubName: Full=Putative LOV domain-containing protein {ECO:0000313|EMBL:AML76787.1};	--	GO:0005829,cytosol; GO:0005634,nucleus; GO:0019005,SCF ubiquitin ligase complex; GO:0009881,photoreceptor activity; GO:0007623,circadian rhythm; GO:0009908,flower development; GO:2001007,negative regulation of cellulose biosynthetic process; GO:0009911,positive regulation of flower development; GO:0016567,protein ubiquitination; GO:0010468,regulation of gene expression; GO:0006355,regulation of D…	PF13418.9:Galactose oxidase, central domain	--	--	--
Solyc01g005560.3	104.024	101.419	102.411	54.5253	52.282	47.2543	4635	4217	5535	2545	2346	2391	SL4.0ch01	407818	412751	+	Solyc01g005560.3	--	K00031 isocitrate dehydrogenase [EC:1.1.1.42] | (RefSeq) isocitrate dehydrogenase [NADP] (A)	ko00020: Citrate cycle (TCA cycle); ko00480: Glutathione metabolism; ko01100: Metabolic pathways; ko01110: Biosynthesis of secondary metabolites; ko01200: Carbon metabolism; ko01210: 2-Oxocarboxylic acid metabolism; ko01230: Biosynthesis of amino acids; ko04146: Peroxisome	isocitrate dehydrogenase [NADP]	IDHC_SOLTU RecName: Full=Isocitrate dehydrogenase [NADP]; Short=IDH; EC=1.1.1.42; AltName: Full=IDP; AltName: Full=NADP(+)-specific ICDH; AltName: Full=Oxalosuccinate decarboxylase;	A0A3Q7E8I1_SOLLC RecName: Full=Isocitrate dehydrogenase [NADP] {ECO:0000256|PIRNR:PIRNR000108}; EC=1.1.1.42 {ECO:0000256|PIRNR:PIRNR000108};	NADP-dependent isocitrate dehydrogenase	GO:0005739,mitochondrion; GO:0004450,isocitrate dehydrogenase (NADP+) activity; GO:0000287,magnesium ion binding; GO:0051287,NAD binding; GO:0006097,glyoxylate cycle; GO:0006102,isocitrate metabolic process; GO:0006739,NADP metabolic process; GO:0006099,tricarboxylic acid cycle; GO:0003674,molecular_function; GO:0003824,catalytic activity; GO:0004448,isocitrate dehydrogenase [NAD(P)+] activity; G…	PF00180.23:Isocitrate/isopropylmalate dehydrogenase	--	--	--
Solyc01g005780.1	1.3851	1.7636	1.1822	0.7622	0.3236	0.4735	85	101	88	49	20	33	SL4.0ch01	513051	515357	+	Solyc01g005780.1	--	K13466 EIX receptor 1/2 | (RefSeq) Eix1; receptor-like protein EIX1 precursor (A)	ko04626: Plant-pathogen interaction	receptor-like protein Cf-9 homolog [Solanum lycopersicum]	CF9_SOLPI RecName: Full=Receptor-like protein Cf-9 {ECO:0000305}; Flags: Precursor;	Q9ZS81_SOLLC SubName: Full=NL0E {ECO:0000313|EMBL:AAD13303.1};	FOG: Leucine rich repeat	GO:0016021,integral component of membrane; GO:0005886,plasma membrane; GO:0050832,defense response to fungus; GO:0002238,response to molecule of fungal origin; GO:0006950,response to stress; GO:0006952,defense response; GO:0008150,biological_process; GO:0009605,response to external stimulus; GO:0009607,response to biotic stimulus; GO:0009620,response to fungus; GO:0043207,response to external bio…	PF13855.9:Leucine rich repeat	--	--	--
Solyc01g006100.4	0.959	0.917	1.2163	0.6479	0.3663	0.4028	65	58	100	46	25	31	SL4.0ch01	766314	774402	-	Solyc01g006100.4	--	K00558 DNA (cytosine-5)-methyltransferase 1 [EC:2.1.1.37] | (RefSeq) DNA (cytosine-5)-methyltransferase 1 isoform X2 (A)	ko00270: Cysteine and methionine metabolism; ko01100: Metabolic pathways	DNA (cytosine-5)-methyltransferase 1 isoform X2 [Solanum lycopersicum]	CMT3_ORYSJ RecName: Full=DNA (cytosine-5)-methyltransferase CMT3 {ECO:0000305}; EC=2.1.1.37 {ECO:0000305}; AltName: Full=Chromomethylase 3 {ECO:0000305}; AltName: Full=OsCMT3a {ECO:0000303|PubMed:26243209};	A0A3Q7E7N6_SOLLC SubName: Full=Uncharacterized protein {ECO:0000313|EnsemblPlants:Solyc01g006100.3.1};	--	GO:0005634,nucleus; GO:0003682,chromatin binding; GO:0003886,DNA (cytosine-5-)-methyltransferase activity; GO:0003677,DNA binding; GO:0032776,DNA methylation on cytosine; GO:0010216,maintenance of DNA methylation; GO:0003674,molecular_function; GO:0005488,binding; GO:0003824,catalytic activity; GO:0008168,methyltransferase activity; GO:0008757,S-adenosylmethionine-dependent methyltransferase acti…	PF00145.20:C-5 cytosine-specific DNA methylase	--	--	--
Solyc01g006140.4	1.1103	1.1709	1.0025	0.4543	0.595	0.4966	63	62	69	27	34	32	SL4.0ch01	798926	803433	-	Solyc01g006140.4	--	K10727 chromatin licensing and DNA replication factor 1 | (RefSeq) CDT1-like protein a, chloroplastic (A)	--	CDT1-like protein a, chloroplastic [Solanum lycopersicum]	CDT1A_ARATH RecName: Full=CDT1-like protein a, chloroplastic; Short=AtCDT1a; Flags: Precursor;	A0A3Q7E8R9_SOLLC RecName: Full=CDT1 domain-containing protein {ECO:0000259|SMART:SM01075};	DNA replication factor	GO:0009507,chloroplast; GO:0005634,nucleus; GO:0004693,cyclin-dependent protein serine/threonine kinase activity; GO:0003677,DNA binding; GO:0070182,DNA polymerase binding; GO:0019901,protein kinase binding; GO:0009658,chloroplast organization; GO:0051276,chromosome organization; GO:0006260,DNA replication; GO:0000076,DNA replication checkpoint signaling; GO:0071163,DNA replication preinitiation …	PF16679.8:DNA replication factor Cdt1 C-terminal domain	--	--	--
Solyc01g006380.2	7.4322	7.7587	7.0166	3.9365	4.3566	3.5257	310	302	355	172	183	167	SL4.0ch01	1021110	1022677	+	Solyc01g006380.2	--	--	--	putative E3 ubiquitin-protein ligase LIN-2 [Solanum lycopersicum]	LIN1_LOTJA RecName: Full=Putative E3 ubiquitin-protein ligase LIN-1 {ECO:0000250|UniProtKB:D1FP53}; EC=2.3.2.27 {ECO:0000303|PubMed:19508425}; AltName: Full=Protein cerberus {ECO:0000303|PubMed:19508425}; AltName: Full=RING-type E3 ubiquitin transferase LIN-1 {ECO:0000305};	A0A3Q7E7U8_SOLLC SubName: Full=Uncharacterized protein {ECO:0000313|EnsemblPlants:Solyc01g006380.2.1.1};	--	GO:0004842,ubiquitin-protein transferase activity; GO:0009877,nodulation; GO:0003674,molecular_function; GO:0003824,catalytic activity; GO:0016740,transferase activity; GO:0019787,ubiquitin-like protein transferase activity; GO:0140096,catalytic activity, acting on a protein; GO:0008150,biological_process; GO:0009653,anatomical structure morphogenesis; GO:0032502,developmental process; GO:0048646…	--	--	--	--
Solyc01g006550.3	2.9242	2.8997	2.6746	9.1382	7.9019	8.1606	201	186	223	658	547	637	SL4.0ch01	1130793	1133376	-	Solyc01g006550.3	--	K13466 EIX receptor 1/2 | (RefSeq) receptor-like protein EIX2 (A)	ko04626: Plant-pathogen interaction	receptor-like protein Cf-9 homolog precursor [Solanum lycopersicum]	CF0_SOLLC RecName: Full=Receptor-like protein Cf-9 homolog {ECO:0000305}; Flags: Precursor;	O50023_SOLPI SubName: Full=Hcr9-9A {ECO:0000313|EMBL:CAA05272.1};	FOG: Leucine rich repeat	GO:0016021,integral component of membrane; GO:0005886,plasma membrane; GO:0005575,cellular_component; GO:0016020,membrane; GO:0031224,intrinsic component of membrane; GO:0110165,cellular anatomical entity; GO:0071944,cell periphery	PF13855.9:Leucine rich repeat	--	--	--
Solyc01g006930.3	8.9387	8.9952	8.9216	25.7071	22.1447	27.9294	394	370	477	1187	983	1398	SL4.0ch01	1513360	1518819	+	Solyc01g006930.3	--	K08064 nuclear transcription factor Y, alpha | (RefSeq) nuclear transcription factor Y subunit A-10 (A)	--	nuclear transcription factor Y subunit A-10 [Solanum lycopersicum]	NFYAA_ARATH RecName: Full=Nuclear transcription factor Y subunit A-10; Short=AtNF-YA-10;	A0A3Q7ERL1_SOLLC RecName: Full=Nuclear transcription factor Y subunit {ECO:0000256|RuleBase:RU367155};	CCAAT-binding factor, subunit B (HAP2)	GO:0016602,CCAAT-binding factor complex; GO:0003700,DNA-binding transcription factor activity; GO:0000981,DNA-binding transcription factor activity, RNA polymerase II-specific; GO:0000978,RNA polymerase II cis-regulatory region sequence-specific DNA binding; GO:0006357,regulation of transcription by RNA polymerase II; GO:0003674,molecular_function; GO:0140110,transcription regulator activity; GO:…	PF02045.18:CCAAT-binding transcription factor (CBF-B/NF-YA) subunit B	NF-YA	TF	NF-Y->NF-YA
Solyc01g007170.4	0.6459	0.6091	0.7988	0.4316	0.2694	0.1706	50	44	75	35	21	15	SL4.0ch01	1740931	1744017	-	Solyc01g007170.4	--	--	--	protein QUIRKY [Solanum lycopersicum]	QKY_ARATH RecName: Full=Protein QUIRKY {ECO:0000303|PubMed:19180193};	A0A3Q7E9B4_SOLLC SubName: Full=Uncharacterized protein {ECO:0000313|EnsemblPlants:Solyc01g007170.3.1};	--	GO:0005829,cytosol; GO:0016021,integral component of membrane; GO:0009506,plasmodesma; GO:0099402,plant organ development; GO:0009911,positive regulation of flower development; GO:0007275,multicellular organism development; GO:0008150,biological_process; GO:0032501,multicellular organismal process; GO:0032502,developmental process; GO:0048731,system development; GO:0048856,anatomical structure de…	PF08372.13:Plant phosphoribosyltransferase C-terminal	--	--	--
Solyc01g007970.2	0.1547	0.0414	0.1913	0.6646	0.4224	0.5279	8	2	12	36	22	31	SL4.0ch01	2104047	2107325	+	Solyc01g007970.2	--	K18873 pathogen-induced protein kinase | (RefSeq) probable serine/threonine-protein kinase PBL7 isoform X1 (A)	ko04626: Plant-pathogen interaction	cysteine-rich receptor-like protein kinase 2 [Solanum lycopersicum]	CRK2_ARATH RecName: Full=Cysteine-rich receptor-like protein kinase 2; Short=Cysteine-rich RLK2; EC=2.7.11.-; Flags: Precursor;	A0A3Q7E9L7_SOLLC SubName: Full=Uncharacterized protein {ECO:0000313|EnsemblPlants:Solyc01g007960.3.1};	--	GO:0016021,integral component of membrane; GO:0005886,plasma membrane; GO:0009506,plasmodesma; GO:0005524,ATP binding; GO:0016301,kinase activity; GO:0004672,protein kinase activity; GO:0106310,protein serine kinase activity; GO:0004674,protein serine/threonine kinase activity; GO:0052545,callose localization; GO:0046777,protein autophosphorylation; GO:0006468,protein phosphorylation; GO:0072593,…	PF00069.28:Protein kinase domain	--	--	--
Solyc01g008400.3	25.6594	26.5355	30.7073	12.1156	15.7532	11.4193	372	359	540	184	230	188	SL4.0ch01	2433344	2440084	+	Solyc01g008400.3	--	--	--	hypothetical protein EJD97_023791 [Solanum chilense]	--	A0A3Q7E9U6_SOLLC SubName: Full=Uncharacterized protein {ECO:0000313|EnsemblPlants:Solyc01g008400.3.1};	--	--	--	--	--	--
Solyc01g008500.4	1.7318	2.1412	1.1861	3.8658	3.9154	3.8946	65	75	54	152	148	166	SL4.0ch01	2555804	2561498	+	Solyc01g008500.4	--	K13435 serine/threonine-protein kinase Pto | (RefSeq) Pto; serine/threonine protein kinase Pto (A)	ko04626: Plant-pathogen interaction	rust resistance kinase Lr10-like [Solanum lycopersicum]	LRK10_WHEAT RecName: Full=Rust resistance kinase Lr10 {ECO:0000312|EMBL:AAC49629.1}; EC=2.7.11.1; AltName: Full=Probable receptor-like serine/threonine-protein kinase LRK10; Flags: Precursor;	A0A3Q7E920_SOLLC RecName: Full=Protein kinase domain-containing protein {ECO:0000259|PROSITE:PS50011};	Serine/threonine protein kinase	GO:0016021,integral component of membrane; GO:0005886,plasma membrane; GO:0005524,ATP binding; GO:0106310,protein serine kinase activity; GO:0004674,protein serine/threonine kinase activity; GO:0006468,protein phosphorylation; GO:0000166,nucleotide binding; GO:0003674,molecular_function; GO:0005488,binding; GO:0017076,purine nucleotide binding; GO:0030554,adenyl nucleotide binding; GO:0032553,rib…	PF00069.28:Protein kinase domain	--	--	--
Solyc01g008620.4	45.4548	46.2736	46.6647	159.728	142.94	129.278	1480	1406	1843	5448	4687	4780	SL4.0ch01	2647959	2649694	+	Solyc01g008620.4	--	K19891 glucan endo-1,3-beta-glucosidase 1/2/3 [EC:3.2.1.39] | (RefSeq) glucan endo-1,3-beta-glucosidase 2-like isoform X2 (A)	ko00500: Starch and sucrose metabolism; ko01100: Metabolic pathways	glucan endo-1,3-beta-glucosidase A precursor [Solanum lycopersicum]	E13A_SOLLC RecName: Full=Glucan endo-1,3-beta-glucosidase A; EC=3.2.1.39; AltName: Full=(1->3)-beta-glucan endohydrolase A; Short=(1->3)-beta-glucanase A; AltName: Full=Acidic beta-1,3-glucanase; AltName: Full=Beta-1,3-endoglucanase A; Flags: Precursor;	A0A3Q7E938_SOLLC SubName: Full=Uncharacterized protein {ECO:0000313|EnsemblPlants:Solyc01g008620.3.1};	--	GO:0046658,anchored component of plasma membrane; GO:0005615,extracellular space; GO:0042973,glucan endo-1,3-beta-D-glucosidase activity; GO:0005975,carbohydrate metabolic process; GO:0006952,defense response; GO:0003674,molecular_function; GO:0003824,catalytic activity; GO:0004553,hydrolase activity, hydrolyzing O-glycosyl compounds; GO:0008422,beta-glucosidase activity; GO:0015926,glucosidase a…	PF00332.21:Glycosyl hydrolases family 17	--	--	--
Solyc01g009040.4	1.7058	1.9899	2.6524	1.381	0.9434	0.9507	79	86	149	67	44	50	SL4.0ch01	2989329	2992333	+	Solyc01g009040.4	--	K21777 G2/mitotic-specific cyclin-B, other | (RefSeq) G2/mitotic-specific cyclin S13-7-like (A)	--	G2/mitotic-specific cyclin S13-7-like [Solanum lycopersicum]	CCN2_ANTMA RecName: Full=G2/mitotic-specific cyclin-2;	A0A3Q7E976_SOLLC RecName: Full=Cyclin N-terminal domain-containing protein {ECO:0000259|PROSITE:PS00292};	Cyclin B and related kinase-activating proteins	GO:0007049,cell cycle; GO:0051301,cell division; GO:0008150,biological_process; GO:0009987,cellular process	PF00134.26:Cyclin, N-terminal domain	--	--	--
Solyc01g009260.1	0.4779	0.5405	0.6785	1.3685	1.3181	1.73	18	19	31	54	50	74	SL4.0ch01	3231757	3233172	+	Solyc01g009260.1	--	--	--	protein FAF-like, chloroplastic [Solanum lycopersicum]	FAFL_ARATH RecName: Full=Protein FAF-like, chloroplastic; Flags: Precursor;	K4ATC2_SOLLC SubName: Full=Cell size regulator-like 2 protein {ECO:0000313|EMBL:AXQ00708.1, ECO:0000313|EnsemblPlants:Solyc01g009260.1.1.1};	--	GO:0009507,chloroplast; GO:0005737,cytoplasm; GO:0005783,endoplasmic reticulum; GO:0005634,nucleus; GO:0019902,phosphatase binding; GO:0047485,protein N-terminus binding; GO:0009788,negative regulation of abscisic acid-activated signaling pathway; GO:0042326,negative regulation of phosphorylation; GO:0010922,positive regulation of phosphatase activity; GO:0003674,molecular_function; GO:0005488,bi…	PF11250.11:Fantastic Four meristem regulator	--	--	--
Solyc01g009330.1	4.4019	3.7422	3.7984	1.0365	1.0199	0.7236	150	119	157	37	35	28	SL4.0ch01	3458265	3459545	-	Solyc01g009330.1	--	K09561 STIP1 homology and U-box containing protein 1 [EC:2.3.2.27] | (RefSeq) E3 ubiquitin-protein ligase CHIP (A)	ko04120: Ubiquitin mediated proteolysis; ko04141: Protein processing in endoplasmic reticulum	E3 ubiquitin-protein ligase PUB23-like [Solanum lycopersicum]	PUB22_ARATH RecName: Full=E3 ubiquitin-protein ligase PUB22 {ECO:0000303|PubMed:11495788}; EC=2.3.2.27 {ECO:0000269|PubMed:18664614, ECO:0000269|PubMed:18771922, ECO:0000269|PubMed:23170036}; AltName: Full=Plant U-box protein 22 {ECO:0000303|PubMed:11495788}; AltName: Full=RING-type E3 ubiquitin transferase PUB22 {ECO:0000303|PubMed:11495788}; AltName: Full=U-box domain-containing protein 22 {ECO…	A0A3Q7E9L9_SOLLC RecName: Full=RING-type E3 ubiquitin transferase {ECO:0000256|ARBA:ARBA00012483}; EC=2.3.2.27 {ECO:0000256|ARBA:ARBA00012483};	--	GO:0005829,cytosol; GO:0061630,ubiquitin protein ligase activity; GO:0004842,ubiquitin-protein transferase activity; GO:0006952,defense response; GO:0051865,protein autoubiquitination; GO:0016567,protein ubiquitination; GO:0002679,respiratory burst involved in defense response; GO:0009414,response to water deprivation; GO:0003674,molecular_function; GO:0003824,catalytic activity; GO:0016740,trans…	PF04564.18:U-box domain	--	--	--
Solyc01g009690.3	2.4743	2.4034	2.1114	6.6578	6.9685	6.5112	171	155	177	482	485	511	SL4.0ch01	3933835	3936432	+	Solyc01g009690.3	--	K13466 EIX receptor 1/2 | (RefSeq) Eix1; receptor-like protein EIX1 precursor (A)	ko04626: Plant-pathogen interaction	receptor-like protein Cf-9 homolog isoform X1 [Solanum lycopersicum]	CF0_SOLLC RecName: Full=Receptor-like protein Cf-9 homolog {ECO:0000305}; Flags: Precursor;	Q9ZS79_SOLLC SubName: Full=SC0A {ECO:0000313|EMBL:AAD13305.1};	FOG: Leucine rich repeat	GO:0016021,integral component of membrane; GO:0005886,plasma membrane; GO:0005575,cellular_component; GO:0016020,membrane; GO:0031224,intrinsic component of membrane; GO:0110165,cellular anatomical entity; GO:0071944,cell periphery	PF13855.9:Leucine rich repeat	--	--	--
Solyc01g009700.3	5.6908	6.7934	6.0363	18.7747	17.1732	20.3062	307	342	395	1061	933	1244	SL4.0ch01	3940228	3942519	+	Solyc01g009700.3	--	K13466 EIX receptor 1/2 | (RefSeq) receptor-like protein EIX2 (A)	ko04626: Plant-pathogen interaction	Hcr9-9A [Solanum pimpinellifolium]	CF9_SOLPI RecName: Full=Receptor-like protein Cf-9 {ECO:0000305}; Flags: Precursor;	O50023_SOLPI SubName: Full=Hcr9-9A {ECO:0000313|EMBL:CAA05272.1};	FOG: Leucine rich repeat	GO:0016021,integral component of membrane; GO:0005886,plasma membrane; GO:0050832,defense response to fungus; GO:0002238,response to molecule of fungal origin; GO:0006950,response to stress; GO:0006952,defense response; GO:0008150,biological_process; GO:0009605,response to external stimulus; GO:0009607,response to biotic stimulus; GO:0009620,response to fungus; GO:0043207,response to external bio…	PF13855.9:Leucine rich repeat	--	--	--
Solyc01g009705.1	2.027	2.5671	4.8614	11.7861	6.7703	10.3855	11	13	32	67	37	64	SL4.0ch01	3942885	3943118	+	Solyc01g009705.1	--	--	--	--	--	--	--	--	--	--	--	--
Solyc01g010185.1	60.7054	64.4732	62.6506	134.959	142.08	151.778	1350	1338	1690	3144	3182	3833	SL4.0ch01	5011016	5011914	+	Solyc01g010185.1	--	--	--	uncharacterized protein LOC101259868 isoform X1 [Solanum lycopersicum]	--	A0A3Q7EAU6_SOLLC SubName: Full=Uncharacterized protein {ECO:0000313|EnsemblPlants:Solyc01g010200.3.1};	FOG: Transposon-encoded proteins with TYA, reverse transcriptase, integrase domains in various combinations	--	PF14223.9:gag-polypeptide of LTR copia-type	--	--	--
Solyc01g010950.3	11.1885	12.59	11.209	5.5087	4.9675	6.3063	539	566	655	278	241	345	SL4.0ch01	6533946	6546350	-	Solyc01g010950.3	--	K06272 integrin-linked kinase [EC:2.7.11.1] | (RefSeq) integrin-linked protein kinase 1-like isoform X1 (A)	--	integrin-linked protein kinase 1 [Solanum lycopersicum]	ILK1_ARATH RecName: Full=Integrin-linked protein kinase 1 {ECO:0000303|PubMed:27208244}; EC=2.7.11.1 {ECO:0000269|PubMed:27208244}; AltName: Full=Ankyrin protein kinase 1 {ECO:0000303|PubMed:12650621};	A0A3Q7EAK3_SOLLC RecName: Full=Protein kinase domain-containing protein {ECO:0000259|PROSITE:PS50011};	Tyrosine kinase specific for activated (GTP-bound) p21cdc42Hs	GO:0009898,cytoplasmic side of plasma membrane; GO:0005783,endoplasmic reticulum; GO:0005789,endoplasmic reticulum membrane; GO:0005524,ATP binding; GO:0004672,protein kinase activity; GO:0106310,protein serine kinase activity; GO:0004674,protein serine/threonine kinase activity; GO:0004712,protein serine/threonine/tyrosine kinase activity; GO:0045087,innate immune response; GO:0046777,protein au…	PF07714.20:Protein tyrosine and serine/threonine kinase	--	--	--
Solyc01g014275.1	2.5256	1.0707	2.1279	0.3974	0.1791	0.5499	182	72	186	30	13	45	SL4.0ch01	12017260	12020359	+	Solyc01g014275.1	--	--	--	hypothetical protein H5410_000848 [Solanum commersonii]	--	M1BIY1_SOLTU SubName: Full=Extensin class 1 protein {ECO:0000313|EnsemblPlants:PGSC0003DMT400046319};	--	--	--	--	--	--
Solyc01g014470.1	0.6091	2.1447	1.3631	8.3069	7.6039	9.8085	7	23	19	100	88	128	SL4.0ch01	13986197	13986628	-	Solyc01g014470.1	--	--	--	hypothetical protein EJD97_021410 [Solanum chilense]	--	A0A3Q7EAZ8_SOLLC SubName: Full=Uncharacterized protein {ECO:0000313|EnsemblPlants:Solyc01g014470.1.1.1};	--	--	--	--	--	--
Solyc01g015293.1	1.787	1.844	1.2549	0	0	0	27	26	23	0	0	0	SL4.0ch01	18544072	18547311	-	Solyc01g015293.1	--	--	--	hypothetical protein KY284_016910 [Solanum tuberosum]	--	A0A0V0HPF2_SOLCH SubName: Full=Putative ovule protein {ECO:0000313|EMBL:JAP22293.1};	--	GO:0010073,meristem maintenance; GO:0008150,biological_process; GO:0009888,tissue development; GO:0032501,multicellular organismal process; GO:0032502,developmental process; GO:0048507,meristem development; GO:0048856,anatomical structure development	--	--	--	--
Solyc01g016355.1	6.8797	7.3064	7.1402	2.8732	2.3788	1.8391	112	111	141	49	39	34	SL4.0ch01	19125356	19126258	-	Solyc01g016355.1	--	--	--	fungus resistance protein Cf-9B, partial [Solanum pimpinellifolium]	CF0_SOLLC RecName: Full=Receptor-like protein Cf-9 homolog {ECO:0000305}; Flags: Precursor;	Q84UH0_SOLPI SubName: Full=Fungus resistance protein Cf-9B {ECO:0000313|EMBL:AAL92847.1}; Flags: Fragment;	--	GO:0016021,integral component of membrane; GO:0005886,plasma membrane; GO:0005575,cellular_component; GO:0016020,membrane; GO:0031224,intrinsic component of membrane; GO:0110165,cellular anatomical entity; GO:0071944,cell periphery	--	--	--	--
Solyc01g017600.3	78.6461	81.8747	75.643	42.1423	42.5121	36.5765	2772	2693	3234	1556	1509	1464	SL4.0ch01	24369664	24371691	-	Solyc01g017600.3	--	--	--	transmembrane protein 45B [Solanum lycopersicum]	--	A0A3Q7ECV4_SOLLC SubName: Full=Uncharacterized protein {ECO:0000313|EnsemblPlants:Solyc01g017600.3.1};	--	GO:0016021,integral component of membrane; GO:0005575,cellular_component; GO:0016020,membrane; GO:0031224,intrinsic component of membrane; GO:0110165,cellular anatomical entity	PF04819.15:Family of unknown function (DUF716)	--	--	--
Solyc01g028865.1	0	0	0	8.7453	7.8421	7.8587	0	0	0	116	100	113	SL4.0ch01	36939478	36940010	+	Solyc01g028865.1	--	--	--	HMG-Y-related protein B-like [Solanum lycopersicum]	--	K4BZ75_SOLLC SubName: Full=Uncharacterized protein {ECO:0000313|EnsemblPlants:Solyc05g018200.1.1};	--	--	--	--	--	--
Solyc01g044365.1	7.9962	7.2889	5.6504	0.1983	0.6187	0.1829	154	131	132	4	12	4	SL4.0ch01	38668009	38671325	+	Solyc01g044365.1	--	K05286 GPI mannosyltransferase 3 [EC:2.4.1.-] | (RefSeq) GPI mannosyltransferase 3 (A)	ko00563: Glycosylphosphatidylinositol (GPI)-anchor biosynthesis; ko01100: Metabolic pathways	uncharacterized protein LOC107015918 [Solanum pennellii]	--	--	--	--	--	--	--	--
Solyc01g056310.3	1.32	0.6574	0.797	0.5857	0.6277	0.2619	71	33	52	33	34	16	SL4.0ch01	46551478	46553499	+	Solyc01g056310.3	--	K00423 L-ascorbate oxidase [EC:1.10.3.3] | (RefSeq) L-ascorbate oxidase homolog (A)	ko00053: Ascorbate and aldarate metabolism; ko01100: Metabolic pathways	L-ascorbate oxidase homolog [Solanum lycopersicum]	ASOL_TOBAC RecName: Full=L-ascorbate oxidase homolog; EC=1.10.3.-; AltName: Full=Pollen-specific protein NTP303; Flags: Precursor;	A0A3Q7ED58_SOLLC SubName: Full=Uncharacterized protein {ECO:0000313|EnsemblPlants:Solyc01g056310.3.1.1};	Multicopper oxidases	GO:0005615,extracellular space; GO:0005507,copper ion binding; GO:0016491,oxidoreductase activity; GO:0003674,molecular_function; GO:0005488,binding; GO:0043167,ion binding; GO:0043169,cation binding; GO:0046872,metal ion binding; GO:0046914,transition metal ion binding; GO:0003824,catalytic activity; GO:0005575,cellular_component; GO:0005576,extracellular region; GO:0110165,cellular anatomical e…	PF07732.18:Multicopper oxidase	--	--	--
Solyc01g057707.1	1.1267	0.4939	0.76	4.4002	5.0856	5.3219	22	9	18	90	100	118	SL4.0ch01	56733238	56741562	-	Solyc01g057707.1	--	--	--	hypothetical protein H5410_050634 [Solanum commersonii]	--	M1DWY3_SOLTU SubName: Full=Uncharacterized protein {ECO:0000313|EnsemblPlants:PGSC0003DMT400095730};	--	--	--	--	--	--
Solyc01g059760.3	2.2182	1.6264	1.6362	0	0.2319	0.0514	38	26	34	0	4	1	SL4.0ch01	61534236	61534960	+	Solyc01g059760.3	--	--	--	uncharacterized protein LOC107024627 [Solanum pennellii]	--	A0A3Q7EEV4_SOLLC SubName: Full=Uncharacterized protein {ECO:0000313|EnsemblPlants:Solyc01g059760.2.1};	--	GO:0008234,cysteine-type peptidase activity; GO:0006508,proteolysis; GO:0003674,molecular_function; GO:0003824,catalytic activity; GO:0008233,peptidase activity; GO:0016787,hydrolase activity; GO:0140096,catalytic activity, acting on a protein; GO:0006807,nitrogen compound metabolic process; GO:0008150,biological_process; GO:0008152,metabolic process; GO:0019538,protein metabolic process; GO:0043…	PF02902.22:Ulp1 protease family, C-terminal catalytic domain	--	--	--
Solyc01g060410.4	0.6833	0.6237	0.9701	0.5194	0.3141	0.3343	54	46	93	43	25	30	SL4.0ch01	64082821	64086576	+	Solyc01g060410.4	--	--	--	uncharacterized protein LOC101265765 [Solanum lycopersicum]	--	A0A3Q7EYM9_SOLLC SubName: Full=Uncharacterized protein {ECO:0000313|EnsemblPlants:Solyc01g060415.1.1};	--	--	PF14309.9:Domain of unknown function (DUF4378)	--	--	--
Solyc01g065700.3	7.3351	7.4508	8.8398	2.6258	2.4026	2.8484	288	273	421	108	95	127	SL4.0ch01	65056062	65059956	-	Solyc01g065700.3	--	K17506 protein phosphatase 1L [EC:3.1.3.16] | (RefSeq) probable protein phosphatase 2C 59 (A)	--	probable protein phosphatase 2C 34 [Solanum lycopersicum]	P2C73_ARATH RecName: Full=Probable protein phosphatase 2C 73; Short=AtPP2C73; EC=3.1.3.16; AltName: Full=AtPPC6;7;	A0A3Q7EFD3_SOLLC RecName: Full=PPM-type phosphatase domain-containing protein {ECO:0000259|PROSITE:PS51746};	Serine/threonine protein phosphatase	GO:0005886,plasma membrane; GO:0046872,metal ion binding; GO:0017018,myosin phosphatase activity; GO:0004722,protein serine/threonine phosphatase activity; GO:0009819,drought recovery; GO:0000226,microtubule cytoskeleton organization; GO:0045926,negative regulation of growth; GO:0035970,peptidyl-threonine dephosphorylation; GO:0006470,protein dephosphorylation; GO:0003674,molecular_function; GO:0…	PF00481.24:Protein phosphatase 2C	--	--	--
Solyc01g066260.2	8.5311	10.554	9.1488	5.6279	4.2012	5.3137	123	142	160	85	61	87	SL4.0ch01	66471030	66471571	-	Solyc01g066260.2	--	--	--	hypothetical protein EJD97_012087 [Solanum chilense]	--	A0A3Q7EZ36_SOLLC SubName: Full=Uncharacterized protein {ECO:0000313|EnsemblPlants:Solyc01g066260.2.1.1};	--	--	--	--	--	--
Solyc01g066270.3	5.0169	6.0389	4.7592	2.2962	2.1837	3.268	73	82	84	35	32	54	SL4.0ch01	66552916	66553462	-	Solyc01g066270.3	--	--	--	hypothetical protein EJD97_003166 [Solanum chilense]	--	A0A3Q7EFV9_SOLLC SubName: Full=Uncharacterized protein {ECO:0000313|EnsemblPlants:Solyc01g066270.3.1.1};	--	--	--	--	--	--
Solyc01g066457.1	8.7677	8.7506	6.7086	2.2702	4.4953	2.0185	306	285	284	83	158	80	SL4.0ch01	67243680	67245178	+	Solyc01g066457.1	--	--	--	uncharacterized protein LOC101259283 [Solanum lycopersicum]	MES15_ARATH RecName: Full=Putative methylesterase 15, chloroplastic {ECO:0000303|PubMed:18467465}; Short=AtMES15 {ECO:0000303|PubMed:18467465}; EC=3.1.1.- {ECO:0000250|UniProtKB:Q9SG92}; AltName: Full=Protein ROOT HAIR SPECIFIC 9; Flags: Precursor;	A0A3Q7EFY6_SOLLC RecName: Full=AB hydrolase-1 domain-containing protein {ECO:0000259|Pfam:PF12697};	Soluble epoxide hydrolase	GO:0009507,chloroplast; GO:0080030,methyl indole-3-acetate esterase activity; GO:0080032,methyl jasmonate esterase activity; GO:0080031,methyl salicylate esterase activity; GO:0009694,jasmonic acid metabolic process; GO:0009696,salicylic acid metabolic process; GO:0003674,molecular_function; GO:0003824,catalytic activity; GO:0016787,hydrolase activity; GO:0016788,hydrolase activity, acting on est…	PF12697.10:Alpha/beta hydrolase family	--	--	--
Solyc01g066570.3	0.6713	0.5078	0.6185	1.2063	1.5292	1.3561	17	12	19	32	39	39	SL4.0ch01	67406271	67407301	+	Solyc01g066570.3	--	--	--	uncharacterized protein LOC101258100 [Solanum lycopersicum]	FLZ15_ARATH RecName: Full=FCS-Like Zinc finger 15 {ECO:0000303|PubMed:24901469};	A0A3Q7EG02_SOLLC RecName: Full=FLZ-type domain-containing protein {ECO:0000259|PROSITE:PS51795};	--	GO:0000932,P-body; GO:0046872,metal ion binding; GO:0003674,molecular_function; GO:0005488,binding; GO:0043167,ion binding; GO:0043169,cation binding; GO:0005575,cellular_component; GO:0005622,intracellular anatomical structure; GO:0005737,cytoplasm; GO:0035770,ribonucleoprotein granule; GO:0036464,cytoplasmic ribonucleoprotein granule; GO:0043226,organelle; GO:0043228,non-membrane-bounded organe…	PF04570.17:zinc-finger of the FCS-type, C2-C2	--	--	--
Solyc01g066790.1	0.7711	0.8263	1.5893	25.5803	24.6941	40.4035	4	4	10	139	129	238	SL4.0ch01	67745151	67745345	-	Solyc01g066790.1	--	--	--	--	--	--	--	--	--	--	--	--
Solyc01g067295.1	231.828	266.335	227.541	99.9506	95.3379	129.335	4508	4833	5367	2036	1867	2856	SL4.0ch01	68510823	68511656	-	Solyc01g067295.1	--	--	--	uncharacterized protein LOC101247655 [Solanum lycopersicum]	FSPM_SOLLC RecName: Full=Fruit-specific protein;	A0A3Q7EG84_SOLLC RecName: Full=CarbpepA_inh domain-containing protein {ECO:0000259|Pfam:PF02977};	--	--	PF02977.18:Carboxypeptidase A inhibitor	--	--	--
Solyc01g067440.4	12.9261	16.3295	15.9358	2.9999	2.9439	3.1851	218	257	326	53	50	61	SL4.0ch01	68890108	68890741	-	Solyc01g067440.4	--	K03676 glutaredoxin 3 | (RefSeq) monothiol glutaredoxin-S10 (A)	--	monothiol glutaredoxin-S10 [Solanum lycopersicum]	GRS10_ARATH RecName: Full=Monothiol glutaredoxin-S10; Short=AtGrxS10; AltName: Full=Protein ROXY 3;	A0A3Q7EGJ3_SOLLC RecName: Full=Glutaredoxin domain-containing protein {ECO:0000259|Pfam:PF00462};	Glutaredoxin and related proteins	GO:0005737,cytoplasm; GO:0005634,nucleus; GO:0051537,2 iron, 2 sulfur cluster binding; GO:0097573,glutathione oxidoreductase activity; GO:0046872,metal ion binding; GO:0000122,negative regulation of transcription by RNA polymerase II; GO:0003674,molecular_function; GO:0005488,binding; GO:0051536,iron-sulfur cluster binding; GO:0051540,metal cluster binding; GO:0003824,catalytic activity; GO:00150…	PF00462.27:Glutaredoxin	--	--	--
Solyc01g067460.3	44.472	57.5293	58.3372	11.3756	16.8344	15.9028	362	437	576	97	138	147	SL4.0ch01	68928660	68928965	+	Solyc01g067460.3	--	K03676 glutaredoxin 3 | (RefSeq) monothiol glutaredoxin-S3 (A)	--	monothiol glutaredoxin-S3 [Solanum lycopersicum]	GRXS3_ARATH RecName: Full=Monothiol glutaredoxin-S3; Short=AtGrxS3; AltName: Full=Protein ROXY 11;	A0A3Q7EZS7_SOLLC RecName: Full=Glutaredoxin domain-containing protein {ECO:0000259|Pfam:PF00462};	Glutaredoxin and related proteins	GO:0005737,cytoplasm; GO:0005634,nucleus; GO:0051537,2 iron, 2 sulfur cluster binding; GO:0097573,glutathione oxidoreductase activity; GO:0046872,metal ion binding; GO:0010167,response to nitrate; GO:0003674,molecular_function; GO:0005488,binding; GO:0051536,iron-sulfur cluster binding; GO:0051540,metal cluster binding; GO:0003824,catalytic activity; GO:0015035,protein-disulfide reductase activit…	PF00462.27:Glutaredoxin	--	--	--
Solyc01g067510.3	4.7692	5.2509	5.8437	2.5888	2.8043	3.0304	255	262	379	145	151	184	SL4.0ch01	69011842	69014562	+	Solyc01g067510.3	--	K13436 pto-interacting protein 1 [EC:2.7.11.1] | (RefSeq) Pti1; pto-interacting protein 1 (A)	ko04626: Plant-pathogen interaction	proline-rich receptor-like protein kinase PERK15 isoform X1 [Solanum lycopersicum]	ACR4L_ARATH RecName: Full=Serine/threonine-protein kinase-like protein ACR4; EC=2.7.11.1; AltName: Full=Protein CRINKLY 4; Short=AtCR4; Flags: Precursor;	A0A3Q7EGC6_SOLLC RecName: Full=Protein kinase domain-containing protein {ECO:0000259|PROSITE:PS50011};	Serine/threonine protein kinase	GO:0009986,cell surface; GO:0030139,endocytic vesicle; GO:0016021,integral component of membrane; GO:0032585,multivesicular body membrane; GO:0005886,plasma membrane; GO:0005524,ATP binding; GO:0042803,protein homodimerization activity; GO:0106310,protein serine kinase activity; GO:0004674,protein serine/threonine kinase activity; GO:0019199,transmembrane receptor protein kinase activity; GO:0009…	PF07714.20:Protein tyrosine and serine/threonine kinase	--	--	--
Solyc01g073700.3	1.388	1.1899	1.4304	0.9496	0.3446	0.7334	60	48	75	43	15	36	SL4.0ch01	73508287	73510069	-	Solyc01g073700.3	--	K08900 mitochondrial chaperone BCS1 | (RefSeq) AAA-ATPase At4g30250-like (A)	--	AAA-ATPase At4g30250-like [Solanum lycopersicum]	AATPE_ARATH RecName: Full=AAA-ATPase At4g30250; EC=3.6.1.- {ECO:0000250|UniProtKB:Q9FLD5}; Flags: Precursor;	A0A3Q7EGK7_SOLLC RecName: Full=AAA domain-containing protein {ECO:0000259|SMART:SM00382};	AAA+-type ATPase	GO:0005524,ATP binding; GO:0016887,ATP hydrolysis activity; GO:0006950,response to stress; GO:0000166,nucleotide binding; GO:0003674,molecular_function; GO:0005488,binding; GO:0017076,purine nucleotide binding; GO:0030554,adenyl nucleotide binding; GO:0032553,ribonucleotide binding; GO:0032555,purine ribonucleotide binding; GO:0032559,adenyl ribonucleotide binding; GO:0035639,purine ribonucleosid…	PF14363.9:Domain associated at C-terminal with AAA	--	--	--
Solyc01g073720.2	6.1181	7.2846	6.7251	2.0766	3.6451	2.6938	90	100	120	32	54	45	SL4.0ch01	73516542	73517094	+	Solyc01g073720.2	--	--	--	uncharacterized protein LOC104647874 [Solanum lycopersicum]	--	A0A3Q7EHA4_SOLLC SubName: Full=Uncharacterized protein {ECO:0000313|EnsemblPlants:Solyc01g073720.2.1.1};	--	GO:0016021,integral component of membrane; GO:0005575,cellular_component; GO:0016020,membrane; GO:0031224,intrinsic component of membrane; GO:0110165,cellular anatomical entity	--	--	--	--
Solyc01g074000.3	20.1744	23.2527	25.4799	11.0849	7.6287	6.6621	344	370	527	198	131	129	SL4.0ch01	73767133	73767773	-	Solyc01g074000.3	--	K11253 histone H3 | (RefSeq) histone H3.2 (A)	--	Histone H2A/H2B/H3, partial [Arabidopsis thaliana x Arabidopsis arenosa]	H31_ARATH RecName: Full=Histone H3.1;	A0A0V0H9U2_SOLCH SubName: Full=Putative ovule protein {ECO:0000313|EMBL:JAP16775.1};	Histones H3 and H4	GO:0010369,chromocenter; GO:0005829,cytosol; GO:0005576,extracellular region; GO:0000786,nucleosome; GO:0005634,nucleus; GO:0005886,plasma membrane; GO:0009536,plastid; GO:0003677,DNA binding; GO:0046982,protein heterodimerization activity; GO:0030527,structural constituent of chromatin; GO:0003674,molecular_function; GO:0003676,nucleic acid binding; GO:0005488,binding; GO:0097159,organic cyclic …	PF00125.27:Core histone H2A/H2B/H3/H4	--	--	--
Solyc01g079100.3	0.7832	0.6418	0.7216	0.3518	0.2287	0.2434	34	26	38	16	10	12	SL4.0ch01	70748817	70752329	+	Solyc01g079100.3	--	K20027 palmitoyltransferase ZDHHC1/11 [EC:2.3.1.225] | (RefSeq) protein S-acyltransferase 18 (A)	--	protein S-acyltransferase 18 [Solanum lycopersicum]	ZDH16_ARATH RecName: Full=Protein S-acyltransferase 18; EC=2.3.1.225; AltName: Full=Probable palmitoyltransferase At4g01730; AltName: Full=Zinc finger DHHC domain-containing protein At4g01730;	A0A3Q7EGT0_SOLLC RecName: Full=S-acyltransferase {ECO:0000256|RuleBase:RU079119}; EC=2.3.1.225 {ECO:0000256|RuleBase:RU079119}; AltName: Full=Palmitoyltransferase {ECO:0000256|RuleBase:RU079119};	DHHC-type Zn-finger proteins	GO:0030659,cytoplasmic vesicle membrane; GO:0005783,endoplasmic reticulum; GO:0005789,endoplasmic reticulum membrane; GO:0005794,Golgi apparatus; GO:0016021,integral component of membrane; GO:0019706,protein-cysteine S-palmitoyltransferase activity; GO:0018230,peptidyl-L-cysteine S-palmitoylation; GO:0006612,protein targeting to membrane; GO:0003674,molecular_function; GO:0003824,catalytic activi…	PF01529.23:DHHC palmitoyltransferase	--	--	--
Solyc01g079110.4	20.7636	25.5584	30.5425	13.6378	9.1968	8.9556	343	394	612	236	153	168	SL4.0ch01	70753656	70754276	+	Solyc01g079110.4	--	K11253 histone H3 | (RefSeq) histone H3.2-like (A)	--	histone H3.2 [Capsicum annuum]	H31_ARATH RecName: Full=Histone H3.1;	A0A2G2Y674_CAPAN SubName: Full=Histone H3.2 {ECO:0000313|EMBL:PHT65222.1};	Histones H3 and H4	GO:0010369,chromocenter; GO:0005829,cytosol; GO:0005576,extracellular region; GO:0000786,nucleosome; GO:0005634,nucleus; GO:0005886,plasma membrane; GO:0009536,plastid; GO:0003677,DNA binding; GO:0046982,protein heterodimerization activity; GO:0030527,structural constituent of chromatin; GO:0003674,molecular_function; GO:0003676,nucleic acid binding; GO:0005488,binding; GO:0097159,organic cyclic …	PF00125.27:Core histone H2A/H2B/H3/H4	--	--	--
Solyc01g079160.4	0.4231	0.4534	0.4235	1.1827	1.4703	1.0644	14	14	17	41	49	40	SL4.0ch01	70833700	70837486	-	Solyc01g079160.4	--	--	--	GDSL esterase/lipase LIP-4-like isoform X2 [Solanum lycopersicum]	LIP4_ARATH RecName: Full=GDSL esterase/lipase LIP-4; EC=3.1.1.-; AltName: Full=Extracellular lipase LIP-4; Flags: Precursor;	A0A3Q7EHB9_SOLLC SubName: Full=Uncharacterized protein {ECO:0000313|EnsemblPlants:Solyc01g079160.3.1};	--	GO:0005576,extracellular region; GO:0016788,hydrolase activity, acting on ester bonds; GO:0016042,lipid catabolic process; GO:0003674,molecular_function; GO:0003824,catalytic activity; GO:0016787,hydrolase activity; GO:0006629,lipid metabolic process; GO:0008150,biological_process; GO:0008152,metabolic process; GO:0009056,catabolic process; GO:0044238,primary metabolic process; GO:0071704,organic…	PF00657.25:GDSL-like Lipase/Acylhydrolase	--	--	--
Solyc01g079180.4	3.0094	2.4724	3.432	1.5561	0.8467	0.9054	120	92	166	65	34	41	SL4.0ch01	70857811	70860420	+	Solyc01g079180.4	--	K01051 pectinesterase [EC:3.1.1.11] | (RefSeq) probable pectinesterase 53 (A)	ko00040: Pentose and glucuronate interconversions; ko01100: Metabolic pathways	probable pectinesterase 53 [Solanum lycopersicum]	PME53_ARATH RecName: Full=Probable pectinesterase 53; Short=PE 53; EC=3.1.1.11; AltName: Full=Pectin methylesterase 53; Short=AtPME53; Flags: Precursor;	A0A3Q7EH80_SOLLC RecName: Full=Pectinesterase {ECO:0000256|ARBA:ARBA00013229, ECO:0000256|RuleBase:RU000589}; EC=3.1.1.11 {ECO:0000256|ARBA:ARBA00013229, ECO:0000256|RuleBase:RU000589};	--	GO:0005737,cytoplasm; GO:0005576,extracellular region; GO:0045330,aspartyl esterase activity; GO:0052689,carboxylic ester hydrolase activity; GO:0030599,pectinesterase activity; GO:0042545,cell wall modification; GO:0045490,pectin catabolic process; GO:0003674,molecular_function; GO:0003824,catalytic activity; GO:0016787,hydrolase activity; GO:0016788,hydrolase activity, acting on ester bonds; GO…	PF01095.22:Pectinesterase	--	--	--
Solyc01g079500.4	5.5954	5.2228	5.9847	3.3876	2.4271	2.2432	380	331	493	241	166	173	SL4.0ch01	71127766	71133880	+	Solyc01g079500.4	--	K02210 DNA replication licensing factor MCM7 [EC:5.6.2.3] | (RefSeq) DNA replication licensing factor MCM7-like protein (A)	ko03030: DNA replication	DNA replication licensing factor MCM7-like protein [Solanum lycopersicum]	MCM7_ORYSI RecName: Full=DNA replication licensing factor MCM7; EC=3.6.4.12; AltName: Full=Minichromosome maintenance protein 7;	A0A3Q7EHI4_SOLLC RecName: Full=DNA replication licensing factor MCM7 {ECO:0000256|RuleBase:RU365012}; EC=3.6.4.12 {ECO:0000256|RuleBase:RU365012};	DNA replication licensing factor, MCM7 component	GO:0000785,chromatin; GO:0005737,cytoplasm; GO:0042555,MCM complex; GO:0000347,THO complex; GO:0005524,ATP binding; GO:0016887,ATP hydrolysis activity; GO:0003677,DNA binding; GO:0003678,DNA helicase activity; GO:0007049,cell cycle; GO:0006270,DNA replication initiation; GO:0009555,pollen development; GO:0090329,regulation of DNA-templated DNA replication; GO:0000166,nucleotide binding; GO:000367…	PF00493.26:MCM P-loop domain	--	--	--
Solyc01g079570.3	1.5469	1.6264	2.1896	1.1423	0.7535	0.6425	106	104	182	82	52	50	SL4.0ch01	71219136	71224803	+	Solyc01g079570.3	--	K15920 xylan 1,4-beta-xylosidase [EC:3.2.1.37] | (RefSeq) XYL1; beta-D-xylosidase 1 precursor (A)	ko00520: Amino sugar and nucleotide sugar metabolism; ko01100: Metabolic pathways	alpha-L-arabinofuranosidase/beta-xylosidase precursor [Solanum lycopersicum]	BXL2_ARATH RecName: Full=Probable beta-D-xylosidase 2; Short=AtBXL2; EC=3.2.1.-; Flags: Precursor;	H1AC31_SOLLC SubName: Full=Alpha-L-arabinofuranosidase/beta-D-xylosidase {ECO:0000313|EMBL:BAL44717.1, ECO:0000313|EnsemblPlants:Solyc01g079570.3.1};	--	GO:0005576,extracellular region; GO:0046556,alpha-L-arabinofuranosidase activity; GO:0009044,xylan 1,4-beta-xylosidase activity; GO:0031222,arabinan catabolic process; GO:0045493,xylan catabolic process; GO:0003674,molecular_function; GO:0003824,catalytic activity; GO:0004553,hydrolase activity, hydrolyzing O-glycosyl compounds; GO:0016787,hydrolase activity; GO:0016798,hydrolase activity, acting…	PF01915.25:Glycosyl hydrolase family 3 C-terminal domain	--	--	--
Solyc01g079830.3	3.6447	3.8498	3.6057	0.0994	0.0517	0	70	69	84	2	1	0	SL4.0ch01	71538778	71540413	-	Solyc01g079830.3	--	--	--	uncharacterized protein LOC101251812 [Solanum lycopersicum]	--	A0A3Q7EH65_SOLLC SubName: Full=Uncharacterized protein {ECO:0000313|EnsemblPlants:Solyc01g079830.3.1};	--	--	--	--	--	--
Solyc01g079940.4	1.7347	2.3681	1.7043	0.6352	0.7551	0.7952	73	93	87	28	32	38	SL4.0ch01	71675100	71677297	-	Solyc01g079940.4	--	K01381 saccharopepsin [EC:3.4.23.25] | (RefSeq) aspartic proteinase CDR1 (A)	--	basic 7S globulin [Solanum lycopersicum]	GIP2_NICBE RecName: Full=Probable aspartic proteinase GIP2 {ECO:0000305}; EC=3.4.23.- {ECO:0000305}; AltName: Full=Glucanase inhibitor protein 2 {ECO:0000303|PubMed:28082413}; Short=NbGIP2 {ECO:0000303|PubMed:28082413}; Flags: Precursor;	A0A3Q7EHR7_SOLLC RecName: Full=Peptidase A1 domain-containing protein {ECO:0000259|PROSITE:PS51767};	Aspartyl protease	GO:0048046,apoplast; GO:0004190,aspartic-type endopeptidase activity; GO:0006952,defense response; GO:0006508,proteolysis; GO:0003674,molecular_function; GO:0003824,catalytic activity; GO:0004175,endopeptidase activity; GO:0008233,peptidase activity; GO:0016787,hydrolase activity; GO:0070001,aspartic-type peptidase activity; GO:0140096,catalytic activity, acting on a protein; GO:0006950,response …	PF14541.9:Xylanase inhibitor C-terminal	--	--	--
Solyc01g079980.3	0.8538	0.804	0.7892	0.4199	0.1028	0.205	33	29	37	17	4	9	SL4.0ch01	71700028	71701480	-	Solyc01g079980.3	--	K22683 aspartyl protease family protein [EC:3.4.23.-] | (RefSeq) aspartyl protease family protein 2 (A)	--	basic 7S globulin-like [Solanum lycopersicum]	GIP2_NICBE RecName: Full=Probable aspartic proteinase GIP2 {ECO:0000305}; EC=3.4.23.- {ECO:0000305}; AltName: Full=Glucanase inhibitor protein 2 {ECO:0000303|PubMed:28082413}; Short=NbGIP2 {ECO:0000303|PubMed:28082413}; Flags: Precursor;	A0A3Q7EI09_SOLLC RecName: Full=Peptidase A1 domain-containing protein {ECO:0000259|PROSITE:PS51767};	Aspartyl protease	GO:0048046,apoplast; GO:0004190,aspartic-type endopeptidase activity; GO:0006952,defense response; GO:0006508,proteolysis; GO:0003674,molecular_function; GO:0003824,catalytic activity; GO:0004175,endopeptidase activity; GO:0008233,peptidase activity; GO:0016787,hydrolase activity; GO:0070001,aspartic-type peptidase activity; GO:0140096,catalytic activity, acting on a protein; GO:0006950,response …	PF14541.9:Xylanase inhibitor C-terminal	--	--	--
Solyc01g080010.2	4.2068	3.381	4.4965	1.9612	1.4329	1.443	172	129	223	84	59	67	SL4.0ch01	71718357	71719893	-	Solyc01g080010.2	--	K22683 aspartyl protease family protein [EC:3.4.23.-] | (RefSeq) aspartyl protease family protein 2 (A)	--	xyloglucan-specific fungal endoglucanase inhibitor protein precursor [Solanum lycopersicum]	GIP2_NICBE RecName: Full=Probable aspartic proteinase GIP2 {ECO:0000305}; EC=3.4.23.- {ECO:0000305}; AltName: Full=Glucanase inhibitor protein 2 {ECO:0000303|PubMed:28082413}; Short=NbGIP2 {ECO:0000303|PubMed:28082413}; Flags: Precursor;	A0A3Q7EHP2_SOLLC RecName: Full=Peptidase A1 domain-containing protein {ECO:0000259|PROSITE:PS51767};	Aspartyl protease	GO:0048046,apoplast; GO:0004190,aspartic-type endopeptidase activity; GO:0006952,defense response; GO:0006508,proteolysis; GO:0003674,molecular_function; GO:0003824,catalytic activity; GO:0004175,endopeptidase activity; GO:0008233,peptidase activity; GO:0016787,hydrolase activity; GO:0070001,aspartic-type peptidase activity; GO:0140096,catalytic activity, acting on a protein; GO:0006950,response …	PF14541.9:Xylanase inhibitor C-terminal	--	--	--
Solyc01g080020.2	8.7124	9.7807	9.1778	1.4962	1.6478	1.2584	378	396	483	68	72	62	SL4.0ch01	71725137	71726767	-	Solyc01g080020.2	--	K22683 aspartyl protease family protein [EC:3.4.23.-] | (RefSeq) aspartyl protease family protein 2 (A)	--	basic 7S globulin [Solanum lycopersicum]	GIP2_NICBE RecName: Full=Probable aspartic proteinase GIP2 {ECO:0000305}; EC=3.4.23.- {ECO:0000305}; AltName: Full=Glucanase inhibitor protein 2 {ECO:0000303|PubMed:28082413}; Short=NbGIP2 {ECO:0000303|PubMed:28082413}; Flags: Precursor;	A0A3Q7F194_SOLLC RecName: Full=Peptidase A1 domain-containing protein {ECO:0000259|PROSITE:PS51767};	Aspartyl protease	GO:0048046,apoplast; GO:0004190,aspartic-type endopeptidase activity; GO:0006952,defense response; GO:0006508,proteolysis; GO:0003674,molecular_function; GO:0003824,catalytic activity; GO:0004175,endopeptidase activity; GO:0008233,peptidase activity; GO:0016787,hydrolase activity; GO:0070001,aspartic-type peptidase activity; GO:0140096,catalytic activity, acting on a protein; GO:0006950,response …	PF14541.9:Xylanase inhibitor C-terminal	--	--	--
Solyc01g080260.3	2.6547	2.6621	3.1423	1.488	1.3664	1.3726	218	204	313	128	113	128	SL4.0ch01	72071206	72074379	+	Solyc01g080260.3	--	--	--	uncharacterized protein LOC101247158 [Solanum lycopersicum]	--	A0A3Q7EHU4_SOLLC SubName: Full=Uncharacterized protein {ECO:0000313|EnsemblPlants:Solyc01g080260.3.1};	--	GO:0016021,integral component of membrane; GO:0005575,cellular_component; GO:0016020,membrane; GO:0031224,intrinsic component of membrane; GO:0110165,cellular anatomical entity	--	--	--	--
Solyc01g080490.2	2.7397	2.5989	3.3324	1.3291	1.0257	0.9097	61	54	90	31	23	23	SL4.0ch01	72299948	72300784	-	Solyc01g080490.2	--	--	--	protein DMP2-like [Solanum lycopersicum]	DMP2_ARATH RecName: Full=Protein DMP2 {ECO:0000303|PubMed:20712629}; Short=AtDMP2 {ECO:0000303|PubMed:20712629};	A0A3Q7EHY7_SOLLC SubName: Full=Uncharacterized protein {ECO:0000313|EnsemblPlants:Solyc01g080490.2.1.1};	--	GO:0005783,endoplasmic reticulum; GO:0005789,endoplasmic reticulum membrane; GO:0016021,integral component of membrane; GO:0009705,plant-type vacuole membrane; GO:0009838,abscission; GO:0010256,endomembrane system organization; GO:0007275,multicellular organism development; GO:0008150,biological_process; GO:0032501,multicellular organismal process; GO:0032502,developmental process; GO:0048856,ana…	PF05078.15:Protein of unknown function (DUF679)	--	--	--
Solyc01g080600.4	6.5815	8.8457	8.4146	4.0465	3.0461	2.2593	118	148	183	76	55	46	SL4.0ch01	72416224	72416897	+	Solyc01g080600.4	--	K11253 histone H3 | (RefSeq) histone H3.2 (A)	--	hypothetical protein F2P56_011701, partial [Juglans regia]	H31_ARATH RecName: Full=Histone H3.1;	A0A833XVL7_JUGRE RecName: Full=Histone domain-containing protein {ECO:0000259|Pfam:PF00125};	Histones H3 and H4	GO:0010369,chromocenter; GO:0005829,cytosol; GO:0005576,extracellular region; GO:0000786,nucleosome; GO:0005634,nucleus; GO:0005886,plasma membrane; GO:0009536,plastid; GO:0003677,DNA binding; GO:0046982,protein heterodimerization activity; GO:0030527,structural constituent of chromatin; GO:0003674,molecular_function; GO:0003676,nucleic acid binding; GO:0005488,binding; GO:0097159,organic cyclic …	PF00125.27:Core histone H2A/H2B/H3/H4	--	--	--
Solyc01g080750.3	3.3895	3.3386	4.3467	2.5493	1.2579	1.7486	99	91	154	78	37	58	SL4.0ch01	72552917	72554326	+	Solyc01g080750.3	--	--	--	TOG array regulator of axonemal microtubules protein 1 [Solanum lycopersicum]	--	A0A3Q7EHR1_SOLLC RecName: Full=TOG domain-containing protein {ECO:0000259|SMART:SM01349};	Uncharacterized conserved protein	GO:0005881,cytoplasmic microtubule; GO:0008017,microtubule binding; GO:0000226,microtubule cytoskeleton organization; GO:0003674,molecular_function; GO:0005488,binding; GO:0005515,protein binding; GO:0008092,cytoskeletal protein binding; GO:0015631,tubulin binding; GO:0006996,organelle organization; GO:0007010,cytoskeleton organization; GO:0007017,microtubule-based process; GO:0008150,biological_…	PF12348.11:CLASP N terminal	--	--	--
Solyc01g086690.2	0.3536	0.5931	0.6591	0.2348	0.2137	0.1896	23	36	52	16	14	14	SL4.0ch01	73894995	73901226	-	Solyc01g086690.2	--	K06670 cohesin complex subunit SCC1 | (RefSeq) sister chromatid cohesion 1 protein 3 (A)	--	sister chromatid cohesion 1 protein 3 [Solanum lycopersicum]	SCC13_ARATH RecName: Full=Sister chromatid cohesion 1 protein 3; AltName: Full=SCC1 homolog 3; Short=AtRAD21-2;	K4AY62_SOLLC SubName: Full=Uncharacterized protein {ECO:0000313|EnsemblPlants:Solyc01g086690.2.1};	Sister chromatid cohesion complex Cohesin, subunit RAD21/SCC1	GO:0008278,cohesin complex; GO:0000798,NA; GO:0005730,nucleolus; GO:0005634,nucleus; GO:0003682,chromatin binding; GO:0051301,cell division; GO:0009561,megagametogenesis; GO:0000278,mitotic cell cycle; GO:0009555,pollen development; GO:1990414,replication-born double-strand break repair via sister chromatid exchange; GO:0007062,sister chromatid cohesion; GO:0003674,molecular_function; GO:0005488,…	PF04825.16:N terminus of Rad21 / Rec8 like protein	--	--	--
Solyc01g086820.4	15.6463	17.7071	19.9658	10.3024	5.7428	6.9118	303	320	469	209	112	152	SL4.0ch01	74014420	74015147	-	Solyc01g086820.4	--	K11253 histone H3 | (RefSeq) histone H3.2 (A)	--	hypothetical protein H5410_012623 [Solanum commersonii]	H31_ARATH RecName: Full=Histone H3.1;	A0A1J3I977_NOCCA SubName: Full=Histone H3.2 {ECO:0000313|EMBL:JAU76986.1}; Flags: Fragment;	Histones H3 and H4	GO:0010369,chromocenter; GO:0005829,cytosol; GO:0005576,extracellular region; GO:0000786,nucleosome; GO:0005634,nucleus; GO:0005886,plasma membrane; GO:0009536,plastid; GO:0003677,DNA binding; GO:0046982,protein heterodimerization activity; GO:0030527,structural constituent of chromatin; GO:0003674,molecular_function; GO:0003676,nucleic acid binding; GO:0005488,binding; GO:0097159,organic cyclic …	PF00125.27:Core histone H2A/H2B/H3/H4	--	--	--
Solyc01g086930.4	0.8624	1.2259	0.9576	0.5208	0.5592	0.4184	49	65	66	31	32	27	SL4.0ch01	74085518	74087966	-	Solyc01g086930.4	--	K13096 splicing factor 4 | (RefSeq) protein gamma response 1 (A)	--	protein gamma response 1 [Solanum lycopersicum]	GR1_ARATH RecName: Full=Protein gamma response 1; AltName: Full=COM1/SAE2-like protein; AltName: Full=Protein gamma response I;	A0A3Q7EIQ3_SOLLC RecName: Full=SAE2 domain-containing protein {ECO:0000259|Pfam:PF08573};	Predicted RNA-binding protein, contains SWAP and G-patch domains	GO:0005634,nucleus; GO:0035861,site of double-strand break; GO:0003684,damaged DNA binding; GO:0000406,double-strand/single-strand DNA junction binding; GO:0003690,double-stranded DNA binding; GO:0070336,flap-structured DNA binding; GO:0003697,single-stranded DNA binding; GO:0000403,Y-form DNA binding; GO:0006974,cellular response to DNA damage stimulus; GO:0010792,DNA double-strand break process…	PF08573.13:DNA endonuclease activator SAE2/CtIP C-terminus	--	--	--
Solyc01g087040.2	131.088	132.367	137.783	75.9939	62.7147	62.6887	3379	3184	4308	2052	1628	1835	SL4.0ch01	74214735	74215703	+	Solyc01g087040.2	--	--	--	thylakoid lumenal 19 kDa protein, chloroplastic [Solanum lycopersicum]	TL19_ARATH RecName: Full=Thylakoid lumenal 19 kDa protein, chloroplastic; AltName: Full=P19; Flags: Precursor;	A0A3Q7EIF5_SOLLC RecName: Full=23 kDa subunit of oxygen evolving system of photosystem II {ECO:0000256|ARBA:ARBA00032148}; AltName: Full=23 kDa thylakoid membrane protein {ECO:0000256|ARBA:ARBA00031606}; AltName: Full=OEC 23 kDa subunit {ECO:0000256|ARBA:ARBA00029584};	--	GO:0009543,chloroplast thylakoid lumen; GO:0019898,extrinsic component of membrane; GO:0009654,photosystem II oxygen evolving complex; GO:0005509,calcium ion binding; GO:0015979,photosynthesis; GO:0003674,molecular_function; GO:0005488,binding; GO:0043167,ion binding; GO:0043169,cation binding; GO:0046872,metal ion binding; GO:0008150,biological_process; GO:0008152,metabolic process; GO:0009987,c…	PF01789.19:PsbP	--	--	--
Solyc01g087570.2	10.0155	11.1736	12.2157	5.2388	4.7682	5.7388	146	152	216	80	70	95	SL4.0ch01	74766965	74767512	-	Solyc01g087570.2	--	--	--	hypothetical protein EJD97_010282 [Solanum chilense]	--	A0A3Q7F2W0_SOLLC SubName: Full=Uncharacterized protein {ECO:0000313|EnsemblPlants:Solyc01g087565.1.1};	--	--	--	--	--	--
Solyc01g087800.2	7.9351	7.6512	7.525	3.795	3.5055	2.6186	499	449	574	250	222	187	SL4.0ch01	74936752	74939115	+	Solyc01g087800.2	--	K25898 CO(2)-response secreted protease | (RefSeq) CO(2)-response secreted protease (A)	--	subtilisin-like protease SBT1.9 [Solanum lycopersicum]	SBT3_SOLLC RecName: Full=Subtilisin-like protease SBT3 {ECO:0000303|PubMed:27259555}; EC=3.4.21.- {ECO:0000269|PubMed:19332543, ECO:0000269|PubMed:19407393, ECO:0000269|PubMed:19805099, ECO:0000269|PubMed:27259555, ECO:0000269|PubMed:27451395}; AltName: Full=LeSBT3 {ECO:0000303|PubMed:10350089}; AltName: Full=SlSBT3 {ECO:0000303|PubMed:19332543}; AltName: Full=Subtilase 3 {ECO:0000303|PubMed:1933…	A0A3Q7EJ69_SOLLC SubName: Full=Uncharacterized protein {ECO:0000313|EnsemblPlants:Solyc01g087800.2.1.1};	--	GO:0005615,extracellular space; GO:0042802,identical protein binding; GO:0042803,protein homodimerization activity; GO:0004252,serine-type endopeptidase activity; GO:0008236,serine-type peptidase activity; GO:0006952,defense response; GO:0043171,peptide catabolic process; GO:0009827,plant-type cell wall modification; GO:1900367,positive regulation of defense response to insect; GO:0010628,positiv…	PF00082.25:Subtilase family	--	--	--
Solyc01g087810.2	6.2925	5.9656	5.9933	1.2862	1.1909	1.0822	425	376	491	91	81	83	SL4.0ch01	74941636	74944174	+	Solyc01g087810.2	--	K25898 CO(2)-response secreted protease | (RefSeq) CO(2)-response secreted protease (A)	--	subtilisin-like serine protease family protein [Solanum lycopersicum]	SBT3_SOLLC RecName: Full=Subtilisin-like protease SBT3 {ECO:0000303|PubMed:27259555}; EC=3.4.21.- {ECO:0000269|PubMed:19332543, ECO:0000269|PubMed:19407393, ECO:0000269|PubMed:19805099, ECO:0000269|PubMed:27259555, ECO:0000269|PubMed:27451395}; AltName: Full=LeSBT3 {ECO:0000303|PubMed:10350089}; AltName: Full=SlSBT3 {ECO:0000303|PubMed:19332543}; AltName: Full=Subtilase 3 {ECO:0000303|PubMed:1933…	A0A3Q7F322_SOLLC SubName: Full=Uncharacterized protein {ECO:0000313|EnsemblPlants:Solyc01g087810.2.1.1};	--	GO:0005615,extracellular space; GO:0042802,identical protein binding; GO:0042803,protein homodimerization activity; GO:0004252,serine-type endopeptidase activity; GO:0008236,serine-type peptidase activity; GO:0006952,defense response; GO:0043171,peptide catabolic process; GO:0009827,plant-type cell wall modification; GO:1900367,positive regulation of defense response to insect; GO:0010628,positiv…	PF00082.25:Subtilase family	--	--	--
Solyc01g087850.2	5.8542	5.6382	5.0656	3.0598	2.9906	2.6202	484	435	508	265	249	246	SL4.0ch01	74964687	74967794	+	Solyc01g087850.2	--	K25898 CO(2)-response secreted protease | (RefSeq) CO(2)-response secreted protease (A)	--	subtilisin-like protease precursor [Solanum lycopersicum]	SBT3_SOLLC RecName: Full=Subtilisin-like protease SBT3 {ECO:0000303|PubMed:27259555}; EC=3.4.21.- {ECO:0000269|PubMed:19332543, ECO:0000269|PubMed:19407393, ECO:0000269|PubMed:19805099, ECO:0000269|PubMed:27259555, ECO:0000269|PubMed:27451395}; AltName: Full=LeSBT3 {ECO:0000303|PubMed:10350089}; AltName: Full=SlSBT3 {ECO:0000303|PubMed:19332543}; AltName: Full=Subtilase 3 {ECO:0000303|PubMed:1933…	A0A6N2BNV9_SOLCI SubName: Full=Uncharacterized protein {ECO:0000313|EMBL:TMW95508.1};	--	GO:0005615,extracellular space; GO:0042802,identical protein binding; GO:0042803,protein homodimerization activity; GO:0004252,serine-type endopeptidase activity; GO:0008236,serine-type peptidase activity; GO:0006952,defense response; GO:0043171,peptide catabolic process; GO:0009827,plant-type cell wall modification; GO:1900367,positive regulation of defense response to insect; GO:0010628,positiv…	PF00082.25:Subtilase family	--	--	--
Solyc01g090740.3	12.7119	13.7966	13.2565	25.7736	34.5233	34.9216	234	237	296	497	640	730	SL4.0ch01	76625684	76627185	-	Solyc01g090740.3	--	--	--	uncharacterized protein LOC101266759 [Solanum lycopersicum]	--	A0A3Q7EJV7_SOLLC SubName: Full=Uncharacterized protein {ECO:0000313|EnsemblPlants:Solyc01g090740.3.1};	--	--	--	--	--	--
Solyc01g090965.1	401.99	462.142	451.564	166.803	159.116	136.098	8266	8868	11263	3593	3295	3178	SL4.0ch01	76918720	76919492	-	Solyc01g090965.1	--	--	--	alpha amylase inhibitor/lipid-transfer/seed storage superfamily protein precursor [Solanum lycopersicum]	LBP65_ARATH RecName: Full=Putative lipid-binding protein At4g00165; Flags: Precursor;	A0A3Q7EK12_SOLLC RecName: Full=AAI domain-containing protein {ECO:0000259|SMART:SM00499};	--	GO:0005576,extracellular region; GO:0005575,cellular_component; GO:0110165,cellular anatomical entity	PF14547.9:Hydrophobic seed protein	--	--	--
Solyc01g091000.4	0.4856	0.2602	0.5004	0.9271	1.1251	2.922	12	6	15	24	28	82	SL4.0ch01	76944325	76945631	-	Solyc01g091000.4	--	--	--	uncharacterized protein LOC101246472 [Solanum lycopersicum]	RITF1_ARATH RecName: Full=Protein RGF1 INDUCIBLE TRANSCRIPTION FACTOR 1 {ECO:0000303|PubMed:31801996};	A0A6N2BDL1_SOLCI SubName: Full=Uncharacterized protein {ECO:0000313|EMBL:TMW93017.1};	--	GO:0005634,nucleus; GO:0046872,metal ion binding; GO:0010078,maintenance of root meristem identity; GO:2000377,regulation of reactive oxygen species metabolic process; GO:2000280,regulation of root development; GO:0043434,response to peptide hormone; GO:0003674,molecular_function; GO:0005488,binding; GO:0043167,ion binding; GO:0043169,cation binding; GO:0007275,multicellular organism development;…	PF04640.17:PLATZ transcription factor	PLATZ	TF	PLATZ
Solyc01g091170.3	12.4966	13.1274	14.2778	35.8076	39.2029	30.7366	609	597	844	1828	1924	1701	SL4.0ch01	77106693	77109338	+	Solyc01g091170.3	--	K01476 arginase [EC:3.5.3.1] | (RefSeq) ARG2; arginase 2 (A)	ko00220: Arginine biosynthesis; ko00330: Arginine and proline metabolism; ko01100: Metabolic pathways; ko01110: Biosynthesis of secondary metabolites; ko01230: Biosynthesis of amino acids	arginase 2 [Solanum lycopersicum]	ARGI1_ARATH RecName: Full=Arginase 1, mitochondrial {ECO:0000305}; EC=3.5.3.1 {ECO:0000305|PubMed:32754173}; AltName: Full=Agmatinase ARGAH1 {ECO:0000305}; EC=3.5.3.11 {ECO:0000305|PubMed:28716421}; AltName: Full=Arginine amidohydrolase 1 {ECO:0000305}; Short=AtARGAH1 {ECO:0000303|PubMed:32754173}; Flags: Precursor;	Q5UNS1_SOLLC SubName: Full=Arginase 2 {ECO:0000313|EMBL:AAV36809.1};	Arginase family protein	GO:0005829,cytosol; GO:0005739,mitochondrion; GO:0008783,agmatinase activity; GO:0004053,arginase activity; GO:0050897,cobalt ion binding; GO:0000287,magnesium ion binding; GO:0006527,arginine catabolic process; GO:0034214,protein hexamerization; GO:0033389,putrescine biosynthetic process from arginine, using agmatinase; GO:0000050,urea cycle; GO:0003674,molecular_function; GO:0003824,catalytic a…	PF00491.24:Arginase family	--	--	--
Solyc01g091420.2	1.1978	1.5304	1.823	0.5277	1.2809	0.6085	26	31	48	12	28	15	SL4.0ch01	77293138	77297553	+	Solyc01g091420.2	--	K21994 LOB domain-containing protein 18 | (RefSeq) LOB domain-containing protein 30 (A)	--	LOB domain-containing protein 30 [Solanum lycopersicum]	LBD18_ARATH RecName: Full=LOB domain-containing protein 18; AltName: Full=ASYMMETRIC LEAVES 2-like protein 20; Short=AS2-like protein 20;	A0A3Q7EKM9_SOLLC RecName: Full=LOB domain-containing protein {ECO:0000259|PROSITE:PS50891};	--	GO:0005634,nucleus; GO:1990110,callus formation; GO:0009755,hormone-mediated signaling pathway; GO:0010311,lateral root formation; GO:0045893,positive regulation of DNA-templated transcription; GO:0010089,xylem development; GO:0006950,response to stress; GO:0008150,biological_process; GO:0009611,response to wounding; GO:0032501,multicellular organismal process; GO:0042060,wound healing; GO:005089…	PF03195.17:Lateral organ boundaries (LOB) domain	LOB	TF	LOB
Solyc01g091700.4	2.3604	2.2318	1.8028	1.2923	0.8617	1.131	68	60	63	39	25	37	SL4.0ch01	77541181	77543163	+	Solyc01g091700.4	--	--	--	F-box protein PP2-A13 [Solanum lycopersicum]	P2A13_ARATH RecName: Full=F-box protein PP2-A13; AltName: Full=Protein PHLOEM PROTEIN 2-LIKE A13; Short=AtPP2-A13; AltName: Full=SKP1-interacting partner 9;	A0A6N2AJJ9_SOLCI RecName: Full=F-box domain-containing protein {ECO:0000259|PROSITE:PS50181};	--	GO:0005634,nucleus; GO:0016567,protein ubiquitination; GO:0006807,nitrogen compound metabolic process; GO:0008150,biological_process; GO:0008152,metabolic process; GO:0019538,protein metabolic process; GO:0032446,protein modification by small protein conjugation; GO:0036211,protein modification process; GO:0043170,macromolecule metabolic process; GO:0043412,macromolecule modification; GO:0044238,…	PF14299.9:Phloem protein 2	--	--	--
Solyc01g094070.3	3.6826	3.4695	3.2805	1.7223	1.3744	2.2853	149	131	161	73	56	105	SL4.0ch01	77915544	77917312	+	Solyc01g094070.3	--	K13082 bifunctional dihydroflavonol 4-reductase/flavanone 4-reductase [EC:1.1.1.219 1.1.1.234] | (RefSeq) dihydroflavonol 4-reductase (A)	ko00941: Flavonoid biosynthesis; ko01100: Metabolic pathways; ko01110: Biosynthesis of secondary metabolites	vestitone reductase [Solanum lycopersicum]	VESTR_MEDSA RecName: Full=Vestitone reductase; EC=1.1.1.348 {ECO:0000269|PubMed:7625843, ECO:0000269|PubMed:8071365};	A0A3Q7EKQ0_SOLLC RecName: Full=3Beta_HSD domain-containing protein {ECO:0000259|Pfam:PF01073};	Flavonol reductase/cinnamoyl-CoA reductase	GO:0016491,oxidoreductase activity; GO:0006952,defense response; GO:0009813,flavonoid biosynthetic process; GO:0003674,molecular_function; GO:0003824,catalytic activity; GO:0006950,response to stress; GO:0008150,biological_process; GO:0050896,response to stimulus; GO:0008152,metabolic process; GO:0009058,biosynthetic process; GO:0009812,flavonoid metabolic process; GO:0071704,organic substance me…	PF01073.22:3-beta hydroxysteroid dehydrogenase/isomerase family	--	--	--
Solyc01g094130.2	0.3911	0.4424	0.2508	0.892	1.2946	0.9185	18	19	14	43	60	48	SL4.0ch01	77948347	77950912	-	Solyc01g094130.2	--	K20495 long-chain fatty acid omega-monooxygenase [EC:1.14.14.80] | (RefSeq) cytochrome P450 704B1 isoform X1 (A)	ko00071: Fatty acid degradation; ko00073: Cutin, suberine and wax biosynthesis; ko01100: Metabolic pathways	cytochrome P450 704C1-like [Solanum lycopersicum]	C04C1_PINTA RecName: Full=Cytochrome P450 704C1; EC=1.14.-.-; AltName: Full=Cytochrome P450 CYPD;	A0A6N2BI74_SOLCI SubName: Full=Uncharacterized protein {ECO:0000313|EMBL:TMW94024.1};	Cytochrome P450 CYP4/CYP19/CYP26 subfamilies	GO:0016021,integral component of membrane; GO:0020037,heme binding; GO:0005506,iron ion binding; GO:0004497,monooxygenase activity; GO:0016705,oxidoreductase activity, acting on paired donors, with incorporation or reduction of molecular oxygen; GO:0003674,molecular_function; GO:0005488,binding; GO:0046906,tetrapyrrole binding; GO:0097159,organic cyclic compound binding; GO:1901363,heterocyclic c…	PF00067.25:Cytochrome P450	--	--	--
Solyc01g094140.3	1.5622	2.0603	1.7997	5.0665	7.8356	7.6719	78	96	109	265	394	435	SL4.0ch01	77951725	77954420	-	Solyc01g094140.3	--	K20495 long-chain fatty acid omega-monooxygenase [EC:1.14.14.80] | (RefSeq) cytochrome P450 704B1 isoform X1 (A)	ko00071: Fatty acid degradation; ko00073: Cutin, suberine and wax biosynthesis; ko01100: Metabolic pathways	hypothetical protein EJD97_010868 [Solanum chilense]	C04C1_PINTA RecName: Full=Cytochrome P450 704C1; EC=1.14.-.-; AltName: Full=Cytochrome P450 CYPD;	A0A6N2BH18_SOLCI SubName: Full=Uncharacterized protein {ECO:0000313|EMBL:TMW94025.1};	Cytochrome P450 CYP4/CYP19/CYP26 subfamilies	GO:0016021,integral component of membrane; GO:0020037,heme binding; GO:0005506,iron ion binding; GO:0004497,monooxygenase activity; GO:0016705,oxidoreductase activity, acting on paired donors, with incorporation or reduction of molecular oxygen; GO:0003674,molecular_function; GO:0005488,binding; GO:0046906,tetrapyrrole binding; GO:0097159,organic cyclic compound binding; GO:1901363,heterocyclic c…	PF00067.25:Cytochrome P450	--	--	--
Solyc01g094240.3	2.2395	2.1256	1.7936	4.4896	5.4007	5.9164	70	62	68	147	170	210	SL4.0ch01	78047994	78050197	+	Solyc01g094240.3	--	K15095 (+)-neomenthol dehydrogenase [EC:1.1.1.208] | (RefSeq) (+)-neomenthol dehydrogenase-like (A)	ko00902: Monoterpenoid biosynthesis; ko01110: Biosynthesis of secondary metabolites	(+)-neomenthol dehydrogenase-like [Solanum lycopersicum]	MNR1_CAPAN RecName: Full=(+)-neomenthol dehydrogenase; EC=1.1.1.208; AltName: Full=Menthone:neomenthol reductase 1; Short=CaMNR1;	A0A6N2AQS7_SOLCI SubName: Full=Uncharacterized protein {ECO:0000313|EMBL:TMW84695.1}; Flags: Fragment;	Dehydrogenases with different specificities (related to short-chain alcohol dehydrogenases)	GO:0047501,(+)-neomenthol dehydrogenase activity; GO:0006952,defense response; GO:0003674,molecular_function; GO:0003824,catalytic activity; GO:0016491,oxidoreductase activity; GO:0016614,oxidoreductase activity, acting on CH-OH group of donors; GO:0016616,oxidoreductase activity, acting on the CH-OH group of donors, NAD or NADP as acceptor; GO:0006950,response to stress; GO:0008150,biological_pr…	PF00106.28:short chain dehydrogenase	--	--	--
Solyc01g094870.3	0.9362	0.4244	0.2375	1.6843	1.2872	1.0464	26	11	8	49	36	33	SL4.0ch01	78532978	78536053	+	Solyc01g094870.3	--	--	--	basic salivary proline-rich protein 2-like isoform X1 [Solanum lycopersicum]	--	M0ZG85_SOLTU SubName: Full=Uncharacterized protein {ECO:0000313|EnsemblPlants:PGSC0003DMT400000176};	--	--	--	--	--	--
Solyc01g095140.4	4.9809	5.7869	5.2301	0.6507	0.5727	1.4774	95	103	121	13	11	32	SL4.0ch01	78783980	78784788	+	Solyc01g095140.4	--	--	--	ethylene-responsive late embryogenesis-like protein [Solanum lycopersicum]	LEA14_SOYBN RecName: Full=Desiccation protectant protein Lea14 homolog;	P93220_SOLLC SubName: Full=Ethylene-responsive late embryogenesis-like protein {ECO:0000313|EMBL:AAB96796.1, ECO:0000313|EnsemblPlants:Solyc01g095140.3.1};	--	GO:0009269,response to desiccation; GO:0001101,response to acid chemical; GO:0006950,response to stress; GO:0008150,biological_process; GO:0009414,response to water deprivation; GO:0009415,response to water; GO:0009628,response to abiotic stimulus; GO:0010035,response to inorganic substance; GO:0042221,response to chemical; GO:0050896,response to stimulus; GO:1901700,response to oxygen-containing…	PF03168.16:Late embryogenesis abundant protein	--	--	--
Solyc01g095320.4	2.0352	1.7469	1.8489	4.5364	4.964	5.9073	206	165	227	481	506	679	SL4.0ch01	78890165	78895204	+	Solyc01g095320.4	--	--	--	BAG family molecular chaperone regulator 6 [Solanum lycopersicum]	BAG6_ARATH RecName: Full=BAG family molecular chaperone regulator 6 {ECO:0000303|Ref.3}; AltName: Full=Bcl-2-associated athanogene 6 {ECO:0000303|Ref.3}; AltName: Full=CaM-binding protein 1 {ECO:0000303|PubMed:16003391}; Contains: RecName: Full=Cleaved BAG6 {ECO:0000303|PubMed:26739014};	A0A3Q7F5Q4_SOLLC RecName: Full=BAG domain-containing protein {ECO:0000259|PROSITE:PS51035};	--	GO:0009506,plasmodesma; GO:0005516,calmodulin binding; GO:0051087,chaperone binding; GO:0006914,autophagy; GO:0050832,defense response to fungus; GO:0012502,induction of programmed cell death; GO:0010508,positive regulation of autophagy; GO:0006457,protein folding; GO:0009408,response to heat; GO:0010228,vegetative to reproductive phase transition of meristem; GO:0003674,molecular_function; GO:00…	PF02179.19:BAG domain	--	--	--
Solyc01g095330.2	0.0639	0.4453	0.2372	1.3427	1.0792	1.2949	2	13	9	44	34	46	SL4.0ch01	78893943	78895325	-	Solyc01g095330.2	--	--	--	BAG family molecular chaperone regulator 6 [Solanum lycopersicum]	BAG6_ARATH RecName: Full=BAG family molecular chaperone regulator 6 {ECO:0000303|Ref.3}; AltName: Full=Bcl-2-associated athanogene 6 {ECO:0000303|Ref.3}; AltName: Full=CaM-binding protein 1 {ECO:0000303|PubMed:16003391}; Contains: RecName: Full=Cleaved BAG6 {ECO:0000303|PubMed:26739014};	A0A3Q7F5Q4_SOLLC RecName: Full=BAG domain-containing protein {ECO:0000259|PROSITE:PS51035};	--	GO:0009506,plasmodesma; GO:0005516,calmodulin binding; GO:0051087,chaperone binding; GO:0006914,autophagy; GO:0050832,defense response to fungus; GO:0012502,induction of programmed cell death; GO:0010508,positive regulation of autophagy; GO:0006457,protein folding; GO:0009408,response to heat; GO:0010228,vegetative to reproductive phase transition of meristem; GO:0003674,molecular_function; GO:00…	PF07200.16:Modifier of rudimentary (Mod(r)) protein	--	--	--
Solyc01g095515.1	3.1795	4.9102	4.6256	0.8927	1.3	1.7293	34	49	60	10	14	21	SL4.0ch01	79021130	79021639	-	Solyc01g095515.1	--	--	--	arabinogalactan protein 16-like [Solanum lycopersicum]	AGP16_ARATH RecName: Full=Arabinogalactan protein 16 {ECO:0000303|PubMed:11006345}; Short=AtAGP16 {ECO:0000303|PubMed:11006345}; AltName: Full=Arabinogalactan peptide 16 {ECO:0000303|PubMed:11006345}; Short=AG-peptide 16 {ECO:0000303|PubMed:11006345}; Flags: Precursor;	A0A3Q7EMB3_SOLLC SubName: Full=Uncharacterized protein {ECO:0000313|EnsemblPlants:Solyc01g095520.3.1};	--	GO:0031225,anchored component of membrane; GO:0005886,plasma membrane; GO:0005575,cellular_component; GO:0016020,membrane; GO:0031224,intrinsic component of membrane; GO:0110165,cellular anatomical entity; GO:0071944,cell periphery	PF06376.15:Arabinogalactan peptide	--	--	--
Solyc01g095690.2	6.1431	5.6846	4.9457	2.7633	2.4712	2.7913	469	405	458	221	190	242	SL4.0ch01	79140299	79143269	+	Solyc01g095690.2	--	K15271 ATP-dependent DNA helicase HFM1/MER3 [EC:5.6.2.4] | (RefSeq) DExH-box ATP-dependent RNA helicase DExH17 (A)	--	pentatricopeptide repeat-containing protein At4g01030, mitochondrial [Solanum lycopersicum]	PP297_ARATH RecName: Full=Pentatricopeptide repeat-containing protein At4g01030, mitochondrial; Flags: Precursor;	K4AZV8_SOLLC RecName: Full=DYW_deaminase domain-containing protein {ECO:0000259|Pfam:PF14432};	FOG: PPR repeat	GO:0005739,mitochondrion; GO:0008270,zinc ion binding; GO:0003674,molecular_function; GO:0005488,binding; GO:0043167,ion binding; GO:0043169,cation binding; GO:0046872,metal ion binding; GO:0046914,transition metal ion binding; GO:0005575,cellular_component; GO:0005622,intracellular anatomical structure; GO:0005737,cytoplasm; GO:0043226,organelle; GO:0043227,membrane-bounded organelle; GO:0043229…	PF13041.9:PPR repeat family	--	--	--
Solyc01g096280.2	2.5875	3.0207	2.9483	6.9483	6.1622	8.2435	123	134	170	346	295	445	SL4.0ch01	79622266	79624618	-	Solyc01g096280.2	--	K20619 cytochrome P450 family 78 subfamily A | (RefSeq) cytochrome P450 78A3 (A)	--	cytochrome P450 78A3 [Solanum lycopersicum]	C78A3_SOYBN RecName: Full=Cytochrome P450 78A3; EC=1.14.-.-;	A0A3Q7F696_SOLLC SubName: Full=Uncharacterized protein {ECO:0000313|EnsemblPlants:Solyc01g096280.2.1};	Cytochrome P450 CYP2 subfamily	GO:0020037,heme binding; GO:0005506,iron ion binding; GO:0004497,monooxygenase activity; GO:0016705,oxidoreductase activity, acting on paired donors, with incorporation or reduction of molecular oxygen; GO:0003674,molecular_function; GO:0005488,binding; GO:0046906,tetrapyrrole binding; GO:0097159,organic cyclic compound binding; GO:1901363,heterocyclic compound binding; GO:0043167,ion binding; GO…	PF00067.25:Cytochrome P450	--	--	--
Solyc01g096450.4	33.8539	29.7788	32.6868	18.2007	9.1155	11.5772	1630	1338	1909	918	442	633	SL4.0ch01	79802908	79806104	+	Solyc01g096450.4	--	K22683 aspartyl protease family protein [EC:3.4.23.-] | (RefSeq) aspartyl protease family protein 2 (A)	--	aspartyl protease AED3 [Solanum lycopersicum]	AED3_ARATH RecName: Full=Aspartyl protease AED3 {ECO:0000303|PubMed:24755512}; EC=3.4.23.- {ECO:0000305}; AltName: Full=Apoplastic EDS1-dependent protein 3 {ECO:0000303|PubMed:24755512}; Flags: Precursor;	A0A6N2C2C6_SOLCI RecName: Full=Peptidase A1 domain-containing protein {ECO:0000259|PROSITE:PS51767};	Aspartyl protease	GO:0048046,apoplast; GO:0099503,secretory vesicle; GO:0004190,aspartic-type endopeptidase activity; GO:0000166,nucleotide binding; GO:0006508,proteolysis; GO:0043067,regulation of programmed cell death; GO:0009627,systemic acquired resistance; GO:0003674,molecular_function; GO:0003824,catalytic activity; GO:0004175,endopeptidase activity; GO:0008233,peptidase activity; GO:0016787,hydrolase activi…	PF14543.9:Xylanase inhibitor N-terminal	--	--	--
Solyc01g096510.2	4.3874	4.0604	3.0827	11.7558	14.0105	11.5468	88	76	75	247	283	263	SL4.0ch01	79855464	79856217	-	Solyc01g096510.2	--	--	--	sigma factor binding protein 1, chloroplastic [Solanum lycopersicum]	SIB1_ARATH RecName: Full=Sigma factor binding protein 1, chloroplastic; Short=AtsibI; Short=Sigma factor binding protein I; AltName: Full=SigA binding protein; AltName: Full=VQ motif-containing protein 23 {ECO:0000303|PubMed:22535423}; Short=AtVQ23 {ECO:0000303|PubMed:22535423}; Flags: Precursor;	A0A3Q7ELS8_SOLLC RecName: Full=VQ domain-containing protein {ECO:0000259|Pfam:PF05678};	--	GO:0009507,chloroplast; GO:0005634,nucleus; GO:0071482,cellular response to light stimulus; GO:0042742,defense response to bacterium; GO:0051091,positive regulation of DNA-binding transcription factor activity; GO:0008150,biological_process; GO:0009314,response to radiation; GO:0009416,response to light stimulus; GO:0009628,response to abiotic stimulus; GO:0009987,cellular process; GO:0050896,res…	PF05678.17:VQ motif	--	--	--
Solyc01g096680.4	0.6898	0.7186	0.7266	0.2926	0.4186	0.3037	36	35	46	16	22	18	SL4.0ch01	79963721	79971919	-	Solyc01g096680.4	--	K16732 Ase1/PRC1/MAP65 family protein | (RefSeq) 65-kDa microtubule-associated protein 5 (A)	--	65-kDa microtubule-associated protein 5 [Solanum lycopersicum]	MA655_ARATH RecName: Full=65-kDa microtubule-associated protein 5; Short=AtMAP65-5;	A0A3Q7EM52_SOLLC SubName: Full=Uncharacterized protein {ECO:0000313|EnsemblPlants:Solyc01g096680.3.1};	Microtubule-associated protein essential for anaphase spindle elongation	GO:0005938,cell cortex; GO:0005737,cytoplasm; GO:0005874,microtubule; GO:0005634,nucleus; GO:0009524,phragmoplast; GO:0009506,plasmodesma; GO:0005819,spindle; GO:0008017,microtubule binding; GO:0007049,cell cycle; GO:0051301,cell division; GO:0000226,microtubule cytoskeleton organization; GO:0003674,molecular_function; GO:0005488,binding; GO:0005515,protein binding; GO:0008092,cytoskeletal protei…	PF03999.15:Microtubule associated protein (MAP65/ASE1 family)	--	--	--
Solyc01g096730.2	8.6492	8.3642	8.0349	3.5242	3.8543	3.4553	410	370	462	175	184	186	SL4.0ch01	79999887	80006480	-	Solyc01g096730.2	--	--	--	protein ZINC INDUCED FACILITATOR-LIKE 1 [Solanum lycopersicum]	ZIFL1_ARATH RecName: Full=Protein ZINC INDUCED FACILITATOR-LIKE 1; AltName: Full=Protein ZIF-LIKE 1;	A0A6N2CA73_SOLCI RecName: Full=MFS domain-containing protein {ECO:0000259|PROSITE:PS50850};	Permease of the major facilitator superfamily	GO:0016021,integral component of membrane; GO:0009705,plant-type vacuole membrane; GO:0005886,plasma membrane; GO:0022821,solute:potassium antiporter activity; GO:0010540,basipetal auxin transport; GO:0009630,gravitropism; GO:0090333,regulation of stomatal closure; GO:0009414,response to water deprivation; GO:0048364,root development; GO:0003674,molecular_function; GO:0005215,transporter activity…	PF07690.19:Major Facilitator Superfamily	--	--	--
Solyc01g096740.4	1.2373	1.0607	1.2983	2.5556	3.5072	3.5857	55	44	70	119	157	181	SL4.0ch01	80011417	80017733	-	Solyc01g096740.4	--	--	--	protein ZINC INDUCED FACILITATOR-LIKE 1 [Solanum lycopersicum]	ZIFL1_ARATH RecName: Full=Protein ZINC INDUCED FACILITATOR-LIKE 1; AltName: Full=Protein ZIF-LIKE 1;	A0A0V0I8V4_SOLCH RecName: Full=MFS domain-containing protein {ECO:0000259|PROSITE:PS50850};	Permease of the major facilitator superfamily	GO:0016021,integral component of membrane; GO:0009705,plant-type vacuole membrane; GO:0005886,plasma membrane; GO:0022821,solute:potassium antiporter activity; GO:0010540,basipetal auxin transport; GO:0009630,gravitropism; GO:0090333,regulation of stomatal closure; GO:0009414,response to water deprivation; GO:0048364,root development; GO:0003674,molecular_function; GO:0005215,transporter activity…	PF07690.19:Major Facilitator Superfamily	--	--	--
Solyc01g096880.4	13.5235	15.3146	14.0366	8.0998	5.9331	4.7833	722	763	909	453	319	290	SL4.0ch01	80132496	80136128	-	Solyc01g096880.4	--	K26549 MFS transporter, POT/PTR family, nitrate transporter | (RefSeq) protein NRT1/ PTR FAMILY 6.2 (A)	--	protein NRT1/ PTR FAMILY 6.2 [Solanum lycopersicum]	PTR27_ARATH RecName: Full=Protein NRT1/ PTR FAMILY 6.2; Short=AtNPF6.2; AltName: Full=Nitrate transporter 1.4;	A0A3Q7ELZ5_SOLLC SubName: Full=Uncharacterized protein {ECO:0000313|EnsemblPlants:Solyc01g096880.3.1};	H+/oligopeptide symporter	GO:0016021,integral component of membrane; GO:0015293,symporter activity; GO:0042128,nitrate assimilation; GO:0006857,oligopeptide transport; GO:0009753,response to jasmonic acid; GO:0009611,response to wounding; GO:0003674,molecular_function; GO:0005215,transporter activity; GO:0015291,secondary active transmembrane transporter activity; GO:0022804,active transmembrane transporter activity; GO:0…	PF00854.24:POT family	--	--	--
Solyc01g097070.4	0.5115	0.8564	0.9487	0.1831	0.4761	0.1407	16	25	36	6	15	5	SL4.0ch01	80289531	80295757	+	Solyc01g097070.4	--	--	--	DNA topoisomerase 3-alpha-like [Solanum lycopersicum]	TOP3A_ARATH RecName: Full=DNA topoisomerase 3-alpha; EC=5.6.2.1 {ECO:0000255|PROSITE-ProRule:PRU10131};	A0A3Q7EMB5_SOLLC RecName: Full=CCHC-type domain-containing protein {ECO:0000259|PROSITE:PS50158};	E3 ubiquitin ligase interacting with arginine methyltransferase	GO:0005694,chromosome; GO:0005634,nucleus; GO:0003677,DNA binding; GO:0003916,DNA topoisomerase activity; GO:0003917,DNA topoisomerase type I (single strand cut, ATP-independent) activity; GO:0008270,zinc ion binding; GO:0007059,chromosome segregation; GO:0006281,DNA repair; GO:0006265,DNA topological change; GO:0051321,meiotic cell cycle; GO:0000278,mitotic cell cycle; GO:0000712,resolution of m…	PF06839.15:GRF zinc finger	--	--	--
Solyc01g097280.2	9.6549	7.0441	7.5786	2.2061	2.8557	3.0752	188	128	179	45	56	68	SL4.0ch01	80442219	80443014	-	Solyc01g097280.2	--	K20547 basic endochitinase B [EC:3.2.1.14] | (RefSeq) CHI9; basic 30 kDa endochitinase precursor (A)	ko00520: Amino sugar and nucleotide sugar metabolism; ko01100: Metabolic pathways; ko04016: MAPK signaling pathway - plant	wound-induced protein WIN1 [Solanum lycopersicum]	WIN1_SOLTU RecName: Full=Wound-induced protein WIN1; Flags: Precursor;	A0A6N2CAR4_SOLCI SubName: Full=Uncharacterized protein {ECO:0000313|EMBL:TMX04783.1};	Predicted chitinase	GO:0008061,chitin binding; GO:0004540,ribonuclease activity; GO:0042742,defense response to bacterium; GO:0050832,defense response to fungus; GO:0003674,molecular_function; GO:0005488,binding; GO:0097367,carbohydrate derivative binding; GO:0003824,catalytic activity; GO:0004518,nuclease activity; GO:0016787,hydrolase activity; GO:0016788,hydrolase activity, acting on ester bonds; GO:0140098,catal…	PF00967.20:Barwin family	--	--	--
Solyc01g097920.3	13.3259	12.8485	14.1848	6.74	7.6425	7.1417	419	377	541	222	242	255	SL4.0ch01	80856633	80863518	+	Solyc01g097920.3	--	K01738 cysteine synthase [EC:2.5.1.47] | (RefSeq) cysteine synthase (A)	ko00270: Cysteine and methionine metabolism; ko00920: Sulfur metabolism; ko01100: Metabolic pathways; ko01110: Biosynthesis of secondary metabolites; ko01200: Carbon metabolism; ko01230: Biosynthesis of amino acids	cysteine synthase [Solanum lycopersicum]	CYSK_CITLA RecName: Full=Cysteine synthase {ECO:0000303|PubMed:8280125}; Short=CSase; EC=2.5.1.47 {ECO:0000269|PubMed:8280125, ECO:0000269|PubMed:9013806}; AltName: Full=Beta-PA/CSase; EC=2.5.1.51 {ECO:0000269|PubMed:8280125, ECO:0000269|PubMed:9013806}; AltName: Full=Beta-pyrazolylalanine synthase {ECO:0000303|PubMed:8280125}; EC=4.2.1.50 {ECO:0000269|PubMed:8280125, ECO:0000269|PubMed:9013806};…	A0A6N2C6V9_SOLCI RecName: Full=Cysteine synthase {ECO:0000256|RuleBase:RU003985}; EC=2.5.1.47 {ECO:0000256|RuleBase:RU003985};	Cystathionine beta-synthase and related enzymes	GO:0005737,cytoplasm; GO:0047458,beta-pyrazolylalanine synthase activity; GO:0004124,cysteine synthase activity; GO:0050461,L-mimosine synthase activity; GO:0050234,pyrazolylalanine synthase activity; GO:0006535,cysteine biosynthetic process from serine; GO:0003674,molecular_function; GO:0003824,catalytic activity; GO:0016740,transferase activity; GO:0016765,transferase activity, transferring alk…	PF00291.28:Pyridoxal-phosphate dependent enzyme	--	--	--
Solyc01g097970.4	4.0147	4.0787	3.9116	1.9909	1.6567	1.6529	77	73	91	40	32	36	SL4.0ch01	80882062	80883211	+	Solyc01g097970.4	--	K01520 dUTP diphosphatase [EC:3.6.1.23] | (RefSeq) deoxyuridine 5'-triphosphate nucleotidohydrolase-like (A)	ko00240: Pyrimidine metabolism; ko01100: Metabolic pathways; ko01232: Nucleotide metabolism	deoxyuridine 5'-triphosphate nucleotidohydrolase-like [Solanum lycopersicum]	DUT_ARATH RecName: Full=Deoxyuridine 5'-triphosphate nucleotidohydrolase; Short=dUTPase; EC=3.6.1.23; AltName: Full=dUTP pyrophosphatase; AltName: Full=dUTP-pyrophosphatase-like 1; Short=AtDUT1;	A0A3Q7EMF7_SOLLC RecName: Full=Deoxyuridine 5'-triphosphate nucleotidohydrolase {ECO:0000256|RuleBase:RU367024}; Short=dUTPase {ECO:0000256|RuleBase:RU367024}; EC=3.6.1.23 {ECO:0000256|RuleBase:RU367024}; AltName: Full=dUTP pyrophosphatase {ECO:0000256|RuleBase:RU367024};	dUTPase	GO:0004170,dUTP diphosphatase activity; GO:0042802,identical protein binding; GO:0000287,magnesium ion binding; GO:0006281,DNA repair; GO:0006226,dUMP biosynthetic process; GO:0046081,dUTP catabolic process; GO:0003674,molecular_function; GO:0003824,catalytic activity; GO:0016462,pyrophosphatase activity; GO:0016787,hydrolase activity; GO:0016817,hydrolase activity, acting on acid anhydrides; GO:…	PF00692.22:dUTPase	--	--	--
Solyc01g098240.3	0.1625	0.2263	0.2679	0.0853	0.1129	0.093	20	26	40	11	14	13	SL4.0ch01	81079256	81086102	+	Solyc01g098240.3	--	--	--	FRIGIDA-like protein 5 [Solanum lycopersicum]	FRL5_ARATH RecName: Full=FRIGIDA-like protein 5;	A0A3Q7F7A6_SOLLC RecName: Full=FRIGIDA-like protein {ECO:0000256|RuleBase:RU364012};	--	GO:0030154,cell differentiation; GO:0009908,flower development; GO:0008150,biological_process; GO:0009987,cellular process; GO:0032502,developmental process; GO:0048869,cellular developmental process; GO:0000003,reproduction; GO:0003006,developmental process involved in reproduction; GO:0007275,multicellular organism development; GO:0009791,post-embryonic development; GO:0022414,reproductive proc…	PF07899.14:Frigida-like protein	--	--	--
Solyc01g098620.2	2.4442	2.8811	1.9748	1.2133	0.9223	1.5928	50	55	49	26	19	37	SL4.0ch01	81344668	81345436	-	Solyc01g098620.2	--	--	--	hypothetical protein EJD97_001154 [Solanum chilense]	--	A0A6N2BYB8_SOLCI SubName: Full=Uncharacterized protein {ECO:0000313|EMBL:TMX00237.1};	--	GO:0016021,integral component of membrane; GO:0005575,cellular_component; GO:0016020,membrane; GO:0031224,intrinsic component of membrane; GO:0110165,cellular anatomical entity	--	--	--	--
Solyc01g098740.4	13.5937	13.2181	14.216	8.9715	5.8534	5.3572	648	588	822	448	281	290	SL4.0ch01	81439984	81443243	-	Solyc01g098740.4	--	K13430 serine/threonine-protein kinase PBS1 [EC:2.7.11.1] | (RefSeq) serine/threonine-protein kinase PBS1 isoform X2 (A)	ko04626: Plant-pathogen interaction	probable serine/threonine-protein kinase PBL7 [Solanum lycopersicum]	PBL7_ARATH RecName: Full=Probable serine/threonine-protein kinase PBL7 {ECO:0000305}; EC=2.7.11.1 {ECO:0000269|PubMed:21855796}; AltName: Full=CDG1-like protein 1 {ECO:0000303|PubMed:21855796}; AltName: Full=PBS1-like protein 7 {ECO:0000303|PubMed:20413097};	A0A0V0IG13_SOLCH SubName: Full=Putative receptor-like serine/threonine-protein kinase ALE2-like {ECO:0000313|EMBL:JAP31411.1};	Serine/threonine protein kinase	GO:0005886,plasma membrane; GO:0005524,ATP binding; GO:0106310,protein serine kinase activity; GO:0004674,protein serine/threonine kinase activity; GO:0009742,brassinosteroid mediated signaling pathway; GO:1900459,positive regulation of brassinosteroid mediated signaling pathway; GO:0006468,protein phosphorylation; GO:0000166,nucleotide binding; GO:0003674,molecular_function; GO:0005488,binding; …	PF07714.20:Protein tyrosine and serine/threonine kinase	--	--	--
Solyc01g098980.4	0.8693	0.9802	0.8538	0.5629	0.2702	0.3728	115	121	137	78	36	56	SL4.0ch01	81591928	81605694	-	Solyc01g098980.4	--	K10406 kinesin family member C2/C3 | (RefSeq) kinesin-like protein KIN-14S isoform X1 (A)	ko04814: Motor proteins	kinesin-like protein KIN-14S isoform X1 [Solanum lycopersicum]	KN14S_ARATH RecName: Full=Kinesin-like protein KIN-14S {ECO:0000305};	A0A3Q7EPD4_SOLLC RecName: Full=Kinesin-like protein {ECO:0000256|RuleBase:RU000394};	MEKK and related serine/threonine protein kinases	GO:0005871,kinesin complex; GO:0005874,microtubule; GO:0005524,ATP binding; GO:0016887,ATP hydrolysis activity; GO:0008017,microtubule binding; GO:0003777,microtubule motor activity; GO:0008574,plus-end-directed microtubule motor activity; GO:0030705,cytoskeleton-dependent intracellular transport; GO:0007018,microtubule-based movement; GO:0000166,nucleotide binding; GO:0003674,molecular_function;…	PF00225.26:Kinesin motor domain	--	--	--
Solyc01g099150.5.1	3.4017	2.7985	2.4731	1.8282	0.7846	1.2855	254	195	224	143	59	109	SL4.0ch01	81726419	81732194	+	Solyc01g099150.5.1	--	K15718 linoleate 9S-lipoxygenase [EC:1.13.11.58] | (RefSeq) TomloxE; lipoxygenase (A)	ko00591: Linoleic acid metabolism	probable linoleate 9S-lipoxygenase 5 [Solanum pennellii]	LOX15_SOLTU RecName: Full=Probable linoleate 9S-lipoxygenase 5; EC=1.13.11.58; AltName: Full=Leaf lipoxygenase;	A0A3Q7EN15_SOLLC RecName: Full=Lipoxygenase {ECO:0000256|RuleBase:RU003975}; EC=1.13.11.- {ECO:0000256|RuleBase:RU003975};	--	GO:0005737,cytoplasm; GO:1990136,linoleate 9S-lipoxygenase activity; GO:0046872,metal ion binding; GO:0016702,oxidoreductase activity, acting on single donors with incorporation of molecular oxygen, incorporation of two atoms of oxygen; GO:0006633,fatty acid biosynthetic process; GO:0034440,lipid oxidation; GO:0031408,oxylipin biosynthetic process; GO:0003674,molecular_function; GO:0003824,cataly…	PF00305.22:Lipoxygenase	--	--	--
Solyc01g099410.3	62.2071	71.3728	81.9223	37.9337	31.6306	30.4592	1160	1242	1853	741	594	645	SL4.0ch01	81940347	81941311	-	Solyc01g099410.3	--	K11251 histone H2A | (RefSeq) HTA6; histone H2A.1 (A)	ko03082: ATP-dependent chromatin remodeling	histone H2A.1 [Solanum lycopersicum]	H2A1_SOLLC RecName: Full=Histone H2A.1; AltName: Full=LeH2A-1;	G8IIJ5_SOLLC RecName: Full=Histone H2A {ECO:0000256|RuleBase:RU003767}; Flags: Fragment;	Histone 2A	GO:0000786,nucleosome; GO:0005634,nucleus; GO:0003677,DNA binding; GO:0046982,protein heterodimerization activity; GO:0030527,structural constituent of chromatin; GO:0003674,molecular_function; GO:0003676,nucleic acid binding; GO:0005488,binding; GO:0097159,organic cyclic compound binding; GO:1901363,heterocyclic compound binding; GO:0005515,protein binding; GO:0046983,protein dimerization activi…	PF16211.8:C-terminus of histone H2A	--	--	--
Solyc01g099560.3	23.6736	26.236	26.2237	10.2689	9.3034	10.1179	614	635	825	279	243	298	SL4.0ch01	82026282	82027335	-	Solyc01g099560.3	--	K15095 (+)-neomenthol dehydrogenase [EC:1.1.1.208] | (RefSeq) (+)-neomenthol dehydrogenase-like isoform X1 (A)	ko00902: Monoterpenoid biosynthesis; ko01110: Biosynthesis of secondary metabolites	(+)-neomenthol dehydrogenase-like [Solanum pennellii]	SDR1_ARATH RecName: Full=(+)-neomenthol dehydrogenase {ECO:0000303|PubMed:18599651}; EC=1.1.1.- {ECO:0000269|PubMed:21169366}; EC=1.1.1.208 {ECO:0000269|PubMed:18599651}; AltName: Full=Menthone:neomenthol reductase; AltName: Full=Short-chain dehydrogenase/reductase 1; Short=AtSDR1;	A0A3Q7F850_SOLLC SubName: Full=Uncharacterized protein {ECO:0000313|EnsemblPlants:Solyc01g099560.3.1};	Dehydrogenases with different specificities (related to short-chain alcohol dehydrogenases)	GO:0005737,cytoplasm; GO:0047501,(+)-neomenthol dehydrogenase activity; GO:0006952,defense response; GO:0003674,molecular_function; GO:0003824,catalytic activity; GO:0016491,oxidoreductase activity; GO:0016614,oxidoreductase activity, acting on CH-OH group of donors; GO:0016616,oxidoreductase activity, acting on the CH-OH group of donors, NAD or NADP as acceptor; GO:0006950,response to stress; GO…	PF00106.28:short chain dehydrogenase	--	--	--
Solyc01g099580.3	0.7384	0.4654	0.4834	1.0988	1.4448	1.0901	34	20	27	53	67	57	SL4.0ch01	82036496	82040284	-	Solyc01g099580.3	--	--	--	hypothetical protein H5410_011319 [Solanum commersonii]	NEC2_NESMA RecName: Full=Ferritin-like catalase Nec2 {ECO:0000303|PubMed:35074876}; EC=1.11.1.6 {ECO:0000269|PubMed:35074876}; AltName: Full=Nectar protein 2 {ECO:0000303|PubMed:35074876}; Short=NmNec2 {ECO:0000303|PubMed:35074876}; Flags: Precursor;	A0A3Q7ENI9_SOLLC RecName: Full=C1_2 domain-containing protein {ECO:0000259|Pfam:PF03107};	--	--	PF13668.9:Ferritin-like domain	--	--	--
Solyc01g099630.4	37.7355	35.8964	35.972	17.4374	10.7465	7.841	1318	1170	1524	638	378	311	SL4.0ch01	82073514	82076240	-	Solyc01g099630.4	--	K08235 xyloglucan:xyloglucosyl transferase [EC:2.4.1.207] | (RefSeq) XTH1; probable xyloglucan endotransglucosylase/hydrolase 1 precursor (A)	--	probable xyloglucan endotransglucosylase/hydrolase 1 precursor [Solanum lycopersicum]	XTH1_SOLLC RecName: Full=Probable xyloglucan endotransglucosylase/hydrolase 1; Short=LeXTH1; EC=2.4.1.207; Flags: Precursor;	A0A6N2AR64_SOLCI RecName: Full=Xyloglucan endotransglucosylase/hydrolase {ECO:0000256|RuleBase:RU361120}; EC=2.4.1.207 {ECO:0000256|RuleBase:RU361120};	--	GO:0048046,apoplast; GO:0004553,hydrolase activity, hydrolyzing O-glycosyl compounds; GO:0030247,polysaccharide binding; GO:0016762,xyloglucan:xyloglucosyl transferase activity; GO:0042546,cell wall biogenesis; GO:0071555,cell wall organization; GO:0010411,xyloglucan metabolic process; GO:0003674,molecular_function; GO:0003824,catalytic activity; GO:0016787,hydrolase activity; GO:0016798,hydrolas…	PF00722.24:Glycosyl hydrolases family 16	--	--	--
Solyc01g100000.3	3.4886	4.4022	3.8706	2.1476	2.331	1.8375	107	126	144	69	72	64	SL4.0ch01	82349393	82350776	-	Solyc01g100000.3	--	--	--	F-box protein PP2-B15 [Solanum lycopersicum]	P2B15_ARATH RecName: Full=F-box protein PP2-B15; AltName: Full=Protein PHLOEM PROTEIN 2-LIKE B15; Short=AtPP2-B15;	A0A6N2BUX6_SOLCI RecName: Full=F-box domain-containing protein {ECO:0000259|PROSITE:PS50181};	--	GO:0030246,carbohydrate binding; GO:0003674,molecular_function; GO:0005488,binding	PF14299.9:Phloem protein 2	--	--	--
Solyc01g100600.4	0.4189	0.3071	0.3817	1.3681	1.4012	1.1649	19	13	21	65	64	60	SL4.0ch01	82842216	82845691	-	Solyc01g100600.4	--	K20285 Rab9 effector protein with kelch motifs | (RefSeq) acyl-CoA-binding domain-containing protein 5 isoform X1 (A)	--	host cell factor 2 isoform X2 [Solanum lycopersicum]	ACBP4_ARATH RecName: Full=Acyl-CoA-binding domain-containing protein 4; Short=Acyl-CoA binding protein 4;	A0A1W5P464_SOLLC SubName: Full=Late termination {ECO:0000313|EMBL:AOP17816.1, ECO:0000313|EnsemblPlants:Solyc01g100600.3.1};	Kelch repeat-containing proteins	GO:0005737,cytoplasm; GO:0005829,cytosol; GO:0000062,fatty-acyl-CoA binding; GO:0008289,lipid binding; GO:0006869,lipid transport; GO:0009723,response to ethylene; GO:0009753,response to jasmonic acid; GO:0009416,response to light stimulus; GO:0000166,nucleotide binding; GO:0003674,molecular_function; GO:0005488,binding; GO:0017076,purine nucleotide binding; GO:0030554,adenyl nucleotide binding; …	PF13418.9:Galactose oxidase, central domain	--	--	--
Solyc01g100750.2	10.3807	16.0919	14.3741	8.0816	4.2532	9.585	206	298	346	168	85	216	SL4.0ch01	82984150	82984895	+	Solyc01g100750.2	--	--	--	uncharacterized protein LOC101254641 [Solanum lycopersicum]	--	A0A3Q7EP59_SOLLC SubName: Full=Uncharacterized protein {ECO:0000313|EnsemblPlants:Solyc01g100750.2.1.1};	--	--	PF04398.15:Protein of unknown function, DUF538	--	--	--
Solyc01g103030.3	2.8732	2.8208	3.163	1.8559	1.4692	1.409	167	153	223	113	86	93	SL4.0ch01	83970190	83974841	-	Solyc01g103030.3	--	K26548 MFS transporter, POT/PTR family, nitrate transporter | (RefSeq) protein NRT1/ PTR FAMILY 4.3 (A)	--	protein NRT1/ PTR FAMILY 4.3 [Solanum lycopersicum]	PTR16_ARATH RecName: Full=Protein NRT1/ PTR FAMILY 4.3; Short=AtNPF4.3; AltName: Full=Nitrate transporter 1.14;	A0A3Q7EPX9_SOLLC SubName: Full=Uncharacterized protein {ECO:0000313|EnsemblPlants:Solyc01g103030.3.1};	H+/oligopeptide symporter	GO:0016021,integral component of membrane; GO:0022857,transmembrane transporter activity; GO:0006857,oligopeptide transport; GO:0009624,response to nematode; GO:0003674,molecular_function; GO:0005215,transporter activity; GO:0006810,transport; GO:0008150,biological_process; GO:0015833,peptide transport; GO:0042886,amide transport; GO:0051179,localization; GO:0051234,establishment of localization;…	PF00854.24:POT family	--	--	--
Solyc01g103120.3	2.5726	2.7568	2.7837	1.1051	1.6924	1.3876	80	80	105	36	53	49	SL4.0ch01	84054569	84058361	-	Solyc01g103120.3	--	K01528 dynamin 1/3 [EC:3.6.5.5] | (RefSeq) dynamin-2A (A)	ko04144: Endocytosis	dynamin-2A [Solanum lycopersicum]	DRP2A_ARATH RecName: Full=Dynamin-2A; EC=3.6.5.5; AltName: Full=Dynamin-like protein 6; AltName: Full=Dynamin-related protein 2A;	A0A6N2CKB1_SOLCI RecName: Full=Dynamin GTPase {ECO:0000256|ARBA:ARBA00011980}; EC=3.6.5.5 {ECO:0000256|ARBA:ARBA00011980};	Vacuolar sorting protein VPS1, dynamin, and related proteins	GO:0030136,clathrin-coated vesicle; GO:0005737,cytoplasm; GO:0005829,cytosol; GO:0005576,extracellular region; GO:0005794,Golgi apparatus; GO:0000139,Golgi membrane; GO:0016020,membrane; GO:0005874,microtubule; GO:0009524,phragmoplast; GO:0000325,plant-type vacuole; GO:0005886,plasma membrane; GO:0009506,plasmodesma; GO:0005525,GTP binding; GO:0003924,GTPase activity; GO:0008289,lipid binding; GO…	PF02212.21:Dynamin GTPase effector domain	--	--	--
Solyc01g103130.2	0.6697	0.7339	0.6399	0.2179	0.2116	0.2949	44	45	51	15	14	22	SL4.0ch01	84058738	84067537	-	Solyc01g103130.2	--	K01528 dynamin 1/3 [EC:3.6.5.5] | (RefSeq) dynamin-2A (A)	ko04144: Endocytosis	dynamin-2A [Solanum lycopersicum]	DRP2A_ARATH RecName: Full=Dynamin-2A; EC=3.6.5.5; AltName: Full=Dynamin-like protein 6; AltName: Full=Dynamin-related protein 2A;	A0A6N2CKB1_SOLCI RecName: Full=Dynamin GTPase {ECO:0000256|ARBA:ARBA00011980}; EC=3.6.5.5 {ECO:0000256|ARBA:ARBA00011980};	Vacuolar sorting protein VPS1, dynamin, and related proteins	GO:0030136,clathrin-coated vesicle; GO:0005737,cytoplasm; GO:0005829,cytosol; GO:0005576,extracellular region; GO:0005794,Golgi apparatus; GO:0000139,Golgi membrane; GO:0016020,membrane; GO:0005874,microtubule; GO:0009524,phragmoplast; GO:0000325,plant-type vacuole; GO:0005886,plasma membrane; GO:0009506,plasmodesma; GO:0005525,GTP binding; GO:0003924,GTPase activity; GO:0008289,lipid binding; GO…	PF00350.26:Dynamin family	--	--	--
Solyc01g103470.2	0.4699	0.5035	0.447	0.8971	0.9691	1.3051	13	13	15	26	27	41	SL4.0ch01	84357737	84358776	-	Solyc01g103470.2	--	--	--	hypothetical protein EJD97_010348 [Solanum chilense]	--	A0A3Q7ERE6_SOLLC SubName: Full=Uncharacterized protein {ECO:0000313|EnsemblPlants:Solyc01g103470.2.1.1};	--	--	--	--	--	--
Solyc01g103700.3	1.8112	2.4558	2.1941	1.235	0.8442	0.944	49	62	72	35	23	29	SL4.0ch01	84552672	84553770	+	Solyc01g103700.3	--	--	--	WEB family protein At1g75720 [Solanum lycopersicum]	--	A0A3Q7EPZ3_SOLLC SubName: Full=Uncharacterized protein {ECO:0000313|EnsemblPlants:Solyc01g103700.3.1};	--	GO:0005829,cytosol; GO:0009904,chloroplast accumulation movement; GO:0009903,chloroplast avoidance movement; GO:0006996,organelle organization; GO:0008150,biological_process; GO:0009657,plastid organization; GO:0009658,chloroplast organization; GO:0009902,chloroplast relocation; GO:0009987,cellular process; GO:0016043,cellular component organization; GO:0019750,chloroplast localization; GO:005117…	PF05701.14:Weak chloroplast movement under blue light	--	--	--
Solyc01g103920.3	1.1452	0.6403	0.821	1.2358	4.1531	3.1569	23	12	20	26	84	72	SL4.0ch01	84715169	84715923	-	Solyc01g103920.3	--	K02639 ferredoxin | (RefSeq) ferredoxin (A)	ko00195: Photosynthesis; ko01100: Metabolic pathways	ferredoxin [Solanum lycopersicum]	FER_CAPAN RecName: Full=Ferredoxin, chloroplastic; AltName: Full=PFLP; Flags: Precursor;	A0A3Q7EQF6_SOLLC RecName: Full=Ferredoxin {ECO:0000256|RuleBase:RU364001};	--	GO:0009507,chloroplast; GO:0051537,2 iron, 2 sulfur cluster binding; GO:0009055,electron transfer activity; GO:0046872,metal ion binding; GO:0006124,ferredoxin metabolic process; GO:0003674,molecular_function; GO:0005488,binding; GO:0051536,iron-sulfur cluster binding; GO:0051540,metal cluster binding; GO:0003824,catalytic activity; GO:0016491,oxidoreductase activity; GO:0043167,ion binding; GO:0…	PF00111.30:2Fe-2S iron-sulfur cluster binding domain	--	--	--
Solyc01g104400.3	29.6402	32.2048	33.0351	16.7106	15.1262	18.2343	574	582	776	339	295	401	SL4.0ch01	85084198	85086852	-	Solyc01g104400.3	--	--	--	basic blue protein [Solanum lycopersicum]	BABL_CUCSA RecName: Full=Basic blue protein; AltName: Full=CBP; AltName: Full=Cusacyanin; AltName: Full=Plantacyanin;	A0A3Q7FAM3_SOLLC RecName: Full=Phytocyanin domain-containing protein {ECO:0000259|PROSITE:PS51485};	--	GO:0009055,electron transfer activity; GO:0046872,metal ion binding; GO:0003674,molecular_function; GO:0003824,catalytic activity; GO:0016491,oxidoreductase activity; GO:0005488,binding; GO:0043167,ion binding; GO:0043169,cation binding	PF02298.20:Plastocyanin-like domain	--	--	--
Solyc01g104490.3	0.8305	0.5954	0.8122	0.4484	0.3299	0.343	145	97	172	82	58	68	SL4.0ch01	85254875	85275069	+	Solyc01g104490.3	--	K02365 separase [EC:3.4.22.49] | (RefSeq) separase isoform X1 (A)	--	separase isoform X1 [Solanum lycopersicum]	ESP1_ARATH RecName: Full=Separase; EC=3.4.22.49; AltName: Full=Protein EXTRA SPINDLE POLES; Short=AtESP; AltName: Full=Protein RADIALLY SWOLLEN 4;	A0A3Q7FAP5_SOLLC RecName: Full=Separase {ECO:0000256|ARBA:ARBA00012489}; EC=3.4.22.49 {ECO:0000256|ARBA:ARBA00012489};	Regulator of spindle pole body duplication	GO:0005737,cytoplasm; GO:0005874,microtubule; GO:0072686,mitotic spindle; GO:0005634,nucleus; GO:0004197,cysteine-type endopeptidase activity; GO:0008233,peptidase activity; GO:0051304,chromosome separation; GO:0000911,cytokinesis by cell plate formation; GO:0009793,embryo development ending in seed dormancy; GO:0009960,endosperm development; GO:0006887,exocytosis; GO:0051307,meiotic chromosome s…	PF03568.20:Peptidase family C50	--	--	--
Solyc01g104620.4	1.8057	1.5832	2.0977	3.2909	4.5642	6.9388	22	18	31	42	56	96	SL4.0ch01	85365866	85366618	+	Solyc01g104620.4	--	--	--	hypothetical protein EJD97_014535 [Solanum chilense]	--	A0A6N2AGN7_SOLCI SubName: Full=Uncharacterized protein {ECO:0000313|EMBL:TMW80840.1};	--	--	--	--	--	--
Solyc01g104780.3	2.138	2.3387	2.3868	3.4015	8.0495	7.0208	48	49	65	80	182	179	SL4.0ch01	85455421	85456264	-	Solyc01g104780.3	--	K22736 vacuolar iron transporter family protein | (RefSeq) vacuolar iron transporter homolog 4-like (A)	--	vacuolar iron transporter homolog 4-like [Solanum lycopersicum]	VITH1_ARATH RecName: Full=Vacuolar iron transporter homolog 1 {ECO:0000305}; AltName: Full=Protein NODULIN-LIKE 1 {ECO:0000303|PubMed:21411332}; AltName: Full=Vacuolar iron transporter-like 1 {ECO:0000303|PubMed:25360591}; Short=AtVTL1 {ECO:0000303|PubMed:25360591};	A0A3Q7EQK4_SOLLC SubName: Full=Uncharacterized protein {ECO:0000313|EnsemblPlants:Solyc01g104780.3.1.1};	Uncharacterized membrane protein	GO:0016021,integral component of membrane; GO:0016020,membrane; GO:0005774,vacuolar membrane; GO:0005381,iron ion transmembrane transporter activity; GO:0005384,manganese ion transmembrane transporter activity; GO:0006879,cellular iron ion homeostasis; GO:0030026,cellular manganese ion homeostasis; GO:0006880,intracellular sequestering of iron ion; GO:0010039,response to iron ion; GO:0003674,mole…	PF01988.22:VIT family	--	--	--
Solyc01g105350.3	4.8944	4.3387	4.5421	14.3348	17.8626	19.6998	191	158	215	586	702	873	SL4.0ch01	85855591	85857669	+	Solyc01g105350.3	--	K13691 pathogen-inducible salicylic acid glucosyltransferase [EC:2.4.1.-] | (RefSeq) gtsatom; UDP-xylose phenolic glycosyltransferase (A)	--	7-deoxyloganetin glucosyltransferase-like [Solanum lycopersicum]	UGT2_GARJA RecName: Full=7-deoxyloganetin glucosyltransferase; EC=2.4.1.324; AltName: Full=Genipin glucosyltransferase; AltName: Full=UDP-glucose glucosyltransferase 2; Short=GjUGT2; AltName: Full=UDP-glycosyltransferase 85A24;	A0A3Q7FB79_SOLLC RecName: Full=Glycosyltransferase {ECO:0000256|RuleBase:RU362057}; EC=2.4.1.- {ECO:0000256|RuleBase:RU362057};	UDP-glucuronosyl and UDP-glucosyl transferase	GO:0035251,UDP-glucosyltransferase activity; GO:0003674,molecular_function; GO:0003824,catalytic activity; GO:0008194,UDP-glycosyltransferase activity; GO:0016740,transferase activity; GO:0016757,glycosyltransferase activity; GO:0016758,hexosyltransferase activity; GO:0046527,glucosyltransferase activity	PF00201.21:UDP-glucoronosyl and UDP-glucosyl transferase	--	--	--
Solyc01g105410.4	11.7514	11.8118	10.3389	26.958	30.3632	28.1836	387	363	413	930	1007	1054	SL4.0ch01	85895149	85896386	+	Solyc01g105410.4	--	--	--	protein EXORDIUM-like 2 [Solanum lycopersicum]	EXOL2_ARATH RecName: Full=Protein EXORDIUM-like 2; Flags: Precursor;	A0A6N2AFW3_SOLCI SubName: Full=Uncharacterized protein {ECO:0000313|EMBL:TMW81377.1};	--	GO:0048046,apoplast; GO:0005615,extracellular space; GO:0005794,Golgi apparatus; GO:0009505,plant-type cell wall; GO:0009506,plasmodesma; GO:0009536,plastid; GO:0071456,cellular response to hypoxia; GO:0001666,response to hypoxia; GO:0006950,response to stress; GO:0008150,biological_process; GO:0009628,response to abiotic stimulus; GO:0009987,cellular process; GO:0033554,cellular response to stre…	PF04674.15:Phosphate-induced protein 1 conserved region	--	--	--
Solyc01g105600.3	6.6266	6.7884	7.3528	2.7452	3.4349	3.0094	159	152	214	69	83	82	SL4.0ch01	86035017	86036652	-	Solyc01g105600.3	--	--	--	uncharacterized protein LOC101265869 [Solanum lycopersicum]	--	A0A3Q7ESM4_SOLLC SubName: Full=Uncharacterized protein {ECO:0000313|EnsemblPlants:Solyc01g105600.3.1};	--	--	--	--	--	--
Solyc01g105660.4	15.4777	15.0292	16.9102	28.6658	38.2236	41.8593	618	560	819	1199	1537	1898	SL4.0ch01	86065566	86067472	+	Solyc01g105660.4	--	K24028 salicylic acid 3-hydroxylase [EC:1.14.11.-] | (RefSeq) protein DOWNY MILDEW RESISTANCE 6 isoform X1 (A)	--	protein DMR6-LIKE OXYGENASE 2-like [Solanum lycopersicum]	ODD19_ORYSJ RecName: Full=2-oxoglutarate-dependent dioxygenase 19 {ECO:0000303|PubMed:25728912}; EC=1.14.11.- {ECO:0000255|PROSITE-ProRule:PRU00805, ECO:0000269|PubMed:25728912}; AltName: Full=Melatonin 2-hydroxylase {ECO:0000303|PubMed:25728912};	A0A3Q7ESN6_SOLLC RecName: Full=Fe2OG dioxygenase domain-containing protein {ECO:0000259|PROSITE:PS51471};	Iron/ascorbate family oxidoreductases	GO:0005737,cytoplasm; GO:0051213,dioxygenase activity; GO:0031418,L-ascorbic acid binding; GO:0046872,metal ion binding; GO:0003674,molecular_function; GO:0003824,catalytic activity; GO:0016491,oxidoreductase activity; GO:0005488,binding; GO:0019842,vitamin binding; GO:0030246,carbohydrate binding; GO:0031406,carboxylic acid binding; GO:0036094,small molecule binding; GO:0043167,ion binding; GO:0…	PF14226.9:non-haem dioxygenase in morphine synthesis N-terminal	--	--	--
Solyc01g105850.3	0.7451	1.0303	1.288	0.3901	0.5728	0.5926	31	40	65	17	24	28	SL4.0ch01	86188501	86190589	+	Solyc01g105850.3	--	K21925 (-)-camphene/tricyclene/(4S)-limonene/myrcene synthase [EC:4.2.3.117 4.2.3.105 4.2.3.16 4.2.3.15] | (RefSeq) (-)-camphene/tricyclene synthase, chloroplastic-like isoform X2 (A)	ko00902: Monoterpenoid biosynthesis; ko01100: Metabolic pathways; ko01110: Biosynthesis of secondary metabolites	(-)-camphene/tricyclene synthase, chloroplastic-like isoform X2 [Solanum lycopersicum]	TPS3_SOLLC RecName: Full=(-)-camphene/tricyclene synthase, chloroplastic; Short=SlTPS3; EC=4.2.3.105; EC=4.2.3.117; AltName: Full=(4S)-limonene synthase; EC=4.2.3.16; AltName: Full=Myrcene synthase; EC=4.2.3.15; Flags: Precursor;	A0A3Q7ESR8_SOLLC SubName: Full=Uncharacterized protein {ECO:0000313|EnsemblPlants:Solyc01g105880.3.1};	--	GO:0009507,chloroplast; GO:0050552,(4S)-limonene synthase activity; GO:0102703,camphene synthase activity; GO:0000287,magnesium ion binding; GO:0050551,myrcene synthase activity; GO:0102701,tricyclene synthase activity; GO:0016102,diterpenoid biosynthetic process; GO:0003674,molecular_function; GO:0003824,catalytic activity; GO:0010333,terpene synthase activity; GO:0016829,lyase activity; GO:0016…	PF01397.24:Terpene synthase, N-terminal domain	--	--	--
Solyc01g105890.3	7.3025	7.6488	6.8502	2.6906	2.5261	3.9969	399	390	454	154	139	248	SL4.0ch01	86222616	86225423	+	Solyc01g105890.3	--	K21925 (-)-camphene/tricyclene/(4S)-limonene/myrcene synthase [EC:4.2.3.117 4.2.3.105 4.2.3.16 4.2.3.15] | (RefSeq) (-)-camphene/tricyclene synthase, chloroplastic-like isoform X2 (A)	ko00902: Monoterpenoid biosynthesis; ko01100: Metabolic pathways; ko01110: Biosynthesis of secondary metabolites	linalool synthase [Solanum lycopersicum]	TPS5_SOLLC RecName: Full=(R)-linalool synthase TPS5, chloroplastic {ECO:0000305}; EC=4.2.3.26 {ECO:0000269|PubMed:17440821}; AltName: Full=Monoterpene synthase 1 {ECO:0000303|PubMed:17440821}; Short=LeMTS1 {ECO:0000303|PubMed:17440821}; AltName: Full=Terpenoid synthase 5 {ECO:0000303|PubMed:21813655}; Flags: Precursor;	A0A5H1ZRW4_SOLLC SubName: Full=Uncharacterized protein {ECO:0000313|EnsemblPlants:Solyc01g105890.3.1};	--	GO:0009507,chloroplast; GO:0000287,magnesium ion binding; GO:0034008,R-linalool synthase activity; GO:0010333,terpene synthase activity; GO:0016102,diterpenoid biosynthetic process; GO:0003674,molecular_function; GO:0005488,binding; GO:0043167,ion binding; GO:0043169,cation binding; GO:0046872,metal ion binding; GO:0003824,catalytic activity; GO:0016829,lyase activity; GO:0016835,carbon-oxygen ly…	PF03936.19:Terpene synthase family, metal binding domain	--	--	--
Solyc01g105920.3	28.3527	25.8482	24.554	13.0743	11.5903	10.1345	1387	1180	1457	670	571	563	SL4.0ch01	86283705	86286276	+	Solyc01g105920.3	--	K21925 (-)-camphene/tricyclene/(4S)-limonene/myrcene synthase [EC:4.2.3.117 4.2.3.105 4.2.3.16 4.2.3.15] | (RefSeq) (-)-camphene/tricyclene synthase, chloroplastic-like isoform X2 (A)	ko00902: Monoterpenoid biosynthesis; ko01100: Metabolic pathways; ko01110: Biosynthesis of secondary metabolites	(E)-beta-ocimene synthase [Solanum lycopersicum]	TPS5_SOLLC RecName: Full=(R)-linalool synthase TPS5, chloroplastic {ECO:0000305}; EC=4.2.3.26 {ECO:0000269|PubMed:17440821}; AltName: Full=Monoterpene synthase 1 {ECO:0000303|PubMed:17440821}; Short=LeMTS1 {ECO:0000303|PubMed:17440821}; AltName: Full=Terpenoid synthase 5 {ECO:0000303|PubMed:21813655}; Flags: Precursor;	G1JUH4_SOLLC SubName: Full=Beta myrcene/limonene synthase {ECO:0000313|EMBL:AEM05856.1, ECO:0000313|EnsemblPlants:Solyc01g105920.3.1};	--	GO:0009507,chloroplast; GO:0000287,magnesium ion binding; GO:0034008,R-linalool synthase activity; GO:0010333,terpene synthase activity; GO:0016102,diterpenoid biosynthetic process; GO:0003674,molecular_function; GO:0005488,binding; GO:0043167,ion binding; GO:0043169,cation binding; GO:0046872,metal ion binding; GO:0003824,catalytic activity; GO:0016829,lyase activity; GO:0016835,carbon-oxygen ly…	PF03936.19:Terpene synthase family, metal binding domain	--	--	--
Solyc01g106000.4	36.8688	34.819	34.0596	63.7133	89.4375	83.6241	1070	943	1199	1937	2614	2756	SL4.0ch01	86321124	86322798	-	Solyc01g106000.4	--	--	--	nicotinamidase 1 [Solanum lycopersicum]	NIC1_ARATH RecName: Full=Nicotinamidase 1 {ECO:0000305}; Short=AtNIC1 {ECO:0000303|PubMed:17335512}; EC=3.5.1.19 {ECO:0000269|PubMed:17335512}; AltName: Full=Nicotinamide deamidase 1;	A0A3Q7ERI5_SOLLC RecName: Full=Isochorismatase domain-containing protein {ECO:0000259|Pfam:PF00857};	--	GO:0008936,nicotinamidase activity; GO:0019365,pyridine nucleotide salvage; GO:0009737,response to abscisic acid; GO:0003674,molecular_function; GO:0003824,catalytic activity; GO:0016787,hydrolase activity; GO:0016810,hydrolase activity, acting on carbon-nitrogen (but not peptide) bonds; GO:0016811,hydrolase activity, acting on carbon-nitrogen (but not peptide) bonds, in linear amides; GO:0006139…	PF00857.23:Isochorismatase family	--	--	--
Solyc01g106540.4	0.6262	0.5965	0.545	0.3155	0.2591	0.3676	36	32	38	19	15	24	SL4.0ch01	86687080	86690617	-	Solyc01g106540.4	--	--	--	uncharacterized protein LOC101250751 [Solanum lycopersicum]	--	A0A3Q7ERT8_SOLLC SubName: Full=Uncharacterized protein {ECO:0000313|EnsemblPlants:Solyc01g106540.3.1};	--	--	--	--	--	--
Solyc01g106620.2	26.206	27.2905	26.8714	9.0441	8.2856	4.4011	603	586	750	218	192	115	SL4.0ch01	86734599	86735463	+	Solyc01g106620.2	--	K13449 pathogenesis-related protein 1 | (RefSeq) PR1 protein precursor (A)	ko04016: MAPK signaling pathway - plant; ko04075: Plant hormone signal transduction; ko04626: Plant-pathogen interaction	PR1 protein precursor [Solanum lycopersicum]	PRB1_TOBAC RecName: Full=Basic form of pathogenesis-related protein 1; Short=PRP 1; Flags: Precursor;	B2LW68_SOLLC SubName: Full=PR1 protein {ECO:0000313|EMBL:ACB88202.1};	Defense-related protein containing SCP domain	GO:0005615,extracellular space; GO:0006952,defense response; GO:0009607,response to biotic stimulus; GO:0006950,response to stress; GO:0008150,biological_process; GO:0050896,response to stimulus; GO:0005575,cellular_component; GO:0005576,extracellular region; GO:0110165,cellular anatomical entity	PF00188.29:Cysteine-rich secretory protein family	--	--	--
Solyc01g107070.4	0.4996	1.0707	0.7894	1.6294	2.2323	1.7597	12	24	23	41	54	48	SL4.0ch01	87031852	87032807	-	Solyc01g107070.4	--	K19747 BAHD acyltransferase [EC:2.3.1.-] | (RefSeq) AAT2; BAHD acyltransferase DCR-like (A)	--	PREDICTED: uncharacterized acetyltransferase At3g50280-like [Solanum tuberosum]	Y3028_ARATH RecName: Full=Uncharacterized acetyltransferase At3g50280; EC=2.3.1.-;	M1CFM5_SOLTU SubName: Full=Anthranilate N-hydroxycinnamoyl/benzoyltransferase {ECO:0000313|EnsemblPlants:PGSC0003DMT400066502};	--	GO:0016746,acyltransferase activity; GO:0003674,molecular_function; GO:0003824,catalytic activity; GO:0016740,transferase activity	PF02458.18:Transferase family	--	--	--
Solyc01g107190.3	60.4695	59.6716	63.7401	8.8276	11.4181	10.1612	1504	1385	1923	230	286	287	SL4.0ch01	87128461	87129529	+	Solyc01g107190.3	--	--	--	LOB domain-containing protein 37 [Solanum lycopersicum]	LBD37_ARATH RecName: Full=LOB domain-containing protein 37; AltName: Full=ASYMMETRIC LEAVES 2-like protein 39; Short=AS2-like protein 39;	A0A3Q7FCC8_SOLLC RecName: Full=LOB domain-containing protein {ECO:0000259|PROSITE:PS50891};	--	GO:0000976,transcription cis-regulatory region binding; GO:0006807,nitrogen compound metabolic process; GO:0010468,regulation of gene expression; GO:0060776,simple leaf morphogenesis; GO:0001067,transcription regulatory region nucleic acid binding; GO:0003674,molecular_function; GO:0003676,nucleic acid binding; GO:0003677,DNA binding; GO:0003690,double-stranded DNA binding; GO:0005488,binding; GO…	PF03195.17:Lateral organ boundaries (LOB) domain	LOB	TF	LOB
Solyc01g107730.3	2.9865	3.5559	4.2794	2.7831	0.9885	2.0038	126	140	219	123	42	96	SL4.0ch01	87487460	87489341	-	Solyc01g107730.3	--	K14505 cyclin D3, plant | (RefSeq) cycd3c2; D-type cyclin-2 (A)	ko04075: Plant hormone signal transduction	D-type cyclin-2 [Solanum lycopersicum]	CCD31_ARATH RecName: Full=Cyclin-D3-1; AltName: Full=Cyclin-delta-3; Short=Cyclin-d3; AltName: Full=G1/S-specific cyclin-D3-1; Short=CycD3;1;	Q9SMD5_SOLLC SubName: Full=CycD3;2 protein {ECO:0000313|EMBL:CAB60837.1, ECO:0000313|EnsemblPlants:Solyc01g107730.3.1};	G1/S-specific cyclin D	GO:0000307,cyclin-dependent protein kinase holoenzyme complex; GO:0005737,cytoplasm; GO:0005634,nucleus; GO:0016538,cyclin-dependent protein serine/threonine kinase regulator activity; GO:0051301,cell division; GO:0000082,G1/S transition of mitotic cell cycle; GO:0010444,guard mother cell differentiation; GO:0044772,mitotic cell cycle phase transition; GO:0000079,regulation of cyclin-dependent pr…	PF00134.26:Cyclin, N-terminal domain	--	--	--
Solyc01g108300.3	23.2808	25.1337	23.1497	9.5779	9.3159	9.6194	1072	1080	1293	462	432	503	SL4.0ch01	87970112	87972777	+	Solyc01g108300.3	--	K14491 two-component response regulator ARR-B family | (RefSeq) two-component response regulator ORR24-like (A)	ko04075: Plant hormone signal transduction	Myb family transcription factor [Solanum lycopersicum]	EFM_ARATH RecName: Full=Myb family transcription factor EFM {ECO:0000303|PubMed:25132385}; AltName: Full=MYB-domain transcription factor HHO4 {ECO:0000305}; AltName: Full=Protein EARLY FLOWERING MYB {ECO:0000303|PubMed:25132385}; AltName: Full=Protein HRS1 HOMOLOG 4 {ECO:0000305};	A0A0V0I6V0_SOLCH SubName: Full=Putative two-component response regulator-like APRR2-like {ECO:0000313|EMBL:JAP28350.1};	--	GO:0005634,nucleus; GO:0003677,DNA binding; GO:0003700,DNA-binding transcription factor activity; GO:0009908,flower development; GO:0009740,gibberellic acid mediated signaling pathway; GO:0010452,histone H3-K36 methylation; GO:0048579,negative regulation of long-day photoperiodism, flowering; GO:1903507,negative regulation of nucleic acid-templated transcription; GO:0006355,regulation of DNA-temp…	PF00249.34:Myb-like DNA-binding domain	GARP-G2-like	TF	GARP->GARP-G2-like
Solyc01g108630.3	163.126	152.662	152.68	71.4924	68.6413	65.2888	8913	7784	10119	4092	3777	4051	SL4.0ch01	88204474	88207219	+	Solyc01g108630.3	--	K00366 ferredoxin-nitrite reductase [EC:1.7.7.1] | (RefSeq) nii1; nitrite reductase (A)	ko00910: Nitrogen metabolism; ko01100: Metabolic pathways	nitrite reductase [Solanum lycopersicum]	NIR_BETPN RecName: Full=Ferredoxin--nitrite reductase, chloroplastic; EC=1.7.7.1; Flags: Precursor;	A0A3Q7ESW4_SOLLC SubName: Full=Uncharacterized protein {ECO:0000313|EnsemblPlants:Solyc01g108630.3.1};	Sulfite reductase (ferredoxin)	GO:0009507,chloroplast; GO:0051539,4 iron, 4 sulfur cluster binding; GO:0048307,ferredoxin-nitrite reductase activity; GO:0020037,heme binding; GO:0046872,metal ion binding; GO:0042128,nitrate assimilation; GO:0003674,molecular_function; GO:0005488,binding; GO:0051536,iron-sulfur cluster binding; GO:0051540,metal cluster binding; GO:0003824,catalytic activity; GO:0016491,oxidoreductase activity; …	PF01077.25:Nitrite and sulphite reductase 4Fe-4S domain	--	--	--
Solyc01g108710.3	3.1402	3.4611	3.1066	0	0.2673	0.158	35	36	42	0	3	2	SL4.0ch01	88274401	88274819	+	Solyc01g108710.3	--	--	--	hypothetical protein H5410_010297 [Solanum commersonii]	--	A0A3Q7ESQ4_SOLLC SubName: Full=Uncharacterized protein {ECO:0000313|EnsemblPlants:Solyc01g108710.3.1.1};	--	GO:0016021,integral component of membrane; GO:0005575,cellular_component; GO:0016020,membrane; GO:0031224,intrinsic component of membrane; GO:0110165,cellular anatomical entity	--	--	--	--
Solyc01g108750.2	0.7775	0.4582	0.5769	1.2989	1.2353	1.7459	20	11	18	35	32	51	SL4.0ch01	88282678	88283841	-	Solyc01g108750.2	--	--	--	salicylic acid-binding protein 2-like isoform X1 [Solanum lycopersicum]	MJE1_VITVI RecName: Full=Methyl jasmonate esterase 1 {ECO:0000303|PubMed:26934101}; Short=VvMJE1 {ECO:0000303|PubMed:26934101}; EC=3.1.1.- {ECO:0000269|PubMed:26934101}; AltName: Full=Methyl esterase 5 {ECO:0000303|PubMed:26934101}; Short=VvMES5 {ECO:0000303|PubMed:26934101}; AltName: Full=Salicylic acid-binding protein 2-4 {ECO:0000312|EMBL:RVW57636.1};	A0A3Q7FD79_SOLLC RecName: Full=AB hydrolase-1 domain-containing protein {ECO:0000259|Pfam:PF12697};	--	GO:0080030,methyl indole-3-acetate esterase activity; GO:0080032,methyl jasmonate esterase activity; GO:0080031,methyl salicylate esterase activity; GO:0009694,jasmonic acid metabolic process; GO:0031408,oxylipin biosynthetic process; GO:0009409,response to cold; GO:0010224,response to UV-B; GO:0009696,salicylic acid metabolic process; GO:0003674,molecular_function; GO:0003824,catalytic activity;…	PF12697.10:Alpha/beta hydrolase family	--	--	--
Solyc01g108900.4	0.839	0.8472	0.7981	0.1694	0.0801	0.0284	52	49	60	11	5	2	SL4.0ch01	88377994	88380657	-	Solyc01g108900.4	--	--	--	pollen-specific leucine-rich repeat extensin-like protein 1 [Solanum lycopersicum]	PLRX3_ARATH RecName: Full=Pollen-specific leucine-rich repeat extensin-like protein 3; Short=AtPEX3; Short=Pollen-specific LRR/EXTENSIN3; AltName: Full=Cell wall hydroxyproline-rich glycoprotein; Flags: Precursor;	Q9SPM1_SOLLC SubName: Full=Extensin-like protein {ECO:0000313|EMBL:AAD55979.1};	--	GO:0005576,extracellular region; GO:0005199,structural constituent of cell wall; GO:0071555,cell wall organization; GO:0003674,molecular_function; GO:0005198,structural molecule activity; GO:0008150,biological_process; GO:0009987,cellular process; GO:0016043,cellular component organization; GO:0045229,external encapsulating structure organization; GO:0071554,cell wall organization or biogenesis; …	PF13855.9:Leucine rich repeat	--	--	--
Solyc01g108930.3	1.0521	0.9142	0.8205	0.3529	0.5365	0.1502	37	30	35	13	19	6	SL4.0ch01	88407569	88409166	+	Solyc01g108930.3	--	--	--	B3 domain-containing transcription factor VRN1-like [Solanum pennellii]	REM16_ARATH RecName: Full=B3 domain-containing protein REM16; AltName: Full=Auxin response factor 36; AltName: Full=Protein REPRODUCTIVE MERISTEM 16;	A0A3Q7EST5_SOLLC SubName: Full=Uncharacterized protein {ECO:0000313|EnsemblPlants:Solyc01g108930.3.1};	--	GO:0005634,nucleus; GO:0000325,plant-type vacuole; GO:0003677,DNA binding; GO:0003674,molecular_function; GO:0003676,nucleic acid binding; GO:0005488,binding; GO:0097159,organic cyclic compound binding; GO:1901363,heterocyclic compound binding; GO:0005575,cellular_component; GO:0005622,intracellular anatomical structure; GO:0043226,organelle; GO:0043227,membrane-bounded organelle; GO:0043229,intr…	PF02362.24:B3 DNA binding domain	B3	TF	B3->B3
Solyc01g109430.3	3.2844	4.0169	3.4435	1.8744	1.6661	1.6348	92	105	117	55	47	52	SL4.0ch01	88728393	88730406	-	Solyc01g109430.3	--	K22763 deubiquitinase DESI2 [EC:3.4.19.12] | (RefSeq) PPPDE putative thiol peptidase-like protein (A)	--	PPPDE putative thiol peptidase family protein [Solanum lycopersicum]	PPDEX_ARATH RecName: Full=DeSI-like protein At4g17486; EC=3.4.-.-;	A0A3Q7FDL0_SOLLC RecName: Full=PPPDE domain-containing protein {ECO:0000259|PROSITE:PS51858};	Uncharacterized conserved protein	GO:0101005,deubiquitinase activity; GO:0016579,protein deubiquitination; GO:0070646,protein modification by small protein removal; GO:0003674,molecular_function; GO:0003824,catalytic activity; GO:0008233,peptidase activity; GO:0016787,hydrolase activity; GO:0019783,ubiquitin-like protein peptidase activity; GO:0140096,catalytic activity, acting on a protein; GO:0006508,proteolysis; GO:0006807,nit…	PF05903.17:PPPDE putative peptidase domain	--	--	--
Solyc01g109670.3	17.045	23.1444	21.5594	5.7953	6.376	6.7852	146	185	224	52	55	66	SL4.0ch01	88915351	88915892	+	Solyc01g109670.3	--	--	--	transcription factor RADIALIS [Solanum pennellii]	RADL5_ARATH RecName: Full=Protein RADIALIS-like 5; Short=AtRL5; Short=Protein RAD-like 5; AltName: Full=Protein RADIALIS-LIKE SANT/MYB 4; Short=Protein RSM4;	M0ZJ85_SOLTU SubName: Full=DNA binding protein {ECO:0000313|EnsemblPlants:PGSC0003DMT400001883};	Zuotin and related molecular chaperones (DnaJ superfamily), contains DNA-binding domains	GO:0005634,nucleus; GO:0003700,DNA-binding transcription factor activity; GO:0003674,molecular_function; GO:0140110,transcription regulator activity; GO:0005575,cellular_component; GO:0005622,intracellular anatomical structure; GO:0043226,organelle; GO:0043227,membrane-bounded organelle; GO:0043229,intracellular organelle; GO:0043231,intracellular membrane-bounded organelle; GO:0110165,cellular a…	--	--	--	--
Solyc01g109700.3	67.4421	64.9254	65.9423	37.1179	29.1569	28.67	3188	2864	3781	1838	1388	1539	SL4.0ch01	88939716	88942877	+	Solyc01g109700.3	--	K12126 phytochrome-interacting factor 3 | (RefSeq) transcription factor PIF3 isoform X1 (A)	ko04075: Plant hormone signal transduction; ko04712: Circadian rhythm - plant	basic helix-loop-helix (bHLH) DNA-binding superfamily protein [Solanum lycopersicum]	BH063_ARATH RecName: Full=Transcription factor bHLH63; AltName: Full=Basic helix-loop-helix protein 63; Short=AtbHLH63; Short=bHLH 63; AltName: Full=Protein CRYPTOCHROME INTERACTING BASIC-HELIX-LOOP-HELIX 1; AltName: Full=Transcription factor EN 84; AltName: Full=bHLH transcription factor bHLH063;	A0A3Q7EUU6_SOLLC RecName: Full=BHLH domain-containing protein {ECO:0000259|PROSITE:PS50888};	--	GO:0005634,nucleus; GO:0003677,DNA binding; GO:0003700,DNA-binding transcription factor activity; GO:0046983,protein dimerization activity; GO:0009908,flower development; GO:0045824,negative regulation of innate immune response; GO:0009911,positive regulation of flower development; GO:0009637,response to blue light; GO:0006351,DNA-templated transcription; GO:0003674,molecular_function; GO:0003676…	PF00010.29:Helix-loop-helix DNA-binding domain	bHLH	TF	bHLH
Solyc01g109720.3	1.4313	1.8154	1.3967	0.9202	0.8701	0.5659	49	58	58	33	30	22	SL4.0ch01	88949693	88951764	-	Solyc01g109720.3	--	--	--	monoacylglycerol lipase abhd6-A [Solanum lycopersicum]	--	A0A3Q7ETP4_SOLLC RecName: Full=AB hydrolase-1 domain-containing protein {ECO:0000259|Pfam:PF00561};	Predicted hydrolase/acyltransferase (alpha/beta hydrolase superfamily)	GO:0003824,catalytic activity; GO:0003674,molecular_function	PF00561.23:alpha/beta hydrolase fold	--	--	--
Solyc01g110000.3	19.4781	17.453	19.2565	3.5014	2.0643	2.3554	1471	1230	1764	277	157	202	SL4.0ch01	89173037	89179299	+	Solyc01g110000.3	--	K12309 beta-galactosidase [EC:3.2.1.23] | (RefSeq) beta-galactosidase 17 isoform X3 (A)	ko00052: Galactose metabolism; ko00511: Other glycan degradation; ko00531: Glycosaminoglycan degradation; ko00600: Sphingolipid metabolism; ko00604: Glycosphingolipid biosynthesis - ganglio series; ko01100: Metabolic pathways	beta-galactosidase 3-like [Solanum lycopersicum]	BGAL3_ARATH RecName: Full=Beta-galactosidase 3; Short=Lactase 3; EC=3.2.1.23; Flags: Precursor;	A0A0V0ITW0_SOLCH RecName: Full=Beta-galactosidase {ECO:0000256|ARBA:ARBA00012756, ECO:0000256|RuleBase:RU000675}; EC=3.2.1.23 {ECO:0000256|ARBA:ARBA00012756, ECO:0000256|RuleBase:RU000675};	Beta-galactosidase	GO:0048046,apoplast; GO:0009505,plant-type cell wall; GO:0005886,plasma membrane; GO:0005773,vacuole; GO:0004565,beta-galactosidase activity; GO:0030246,carbohydrate binding; GO:0005975,carbohydrate metabolic process; GO:0003674,molecular_function; GO:0003824,catalytic activity; GO:0004553,hydrolase activity, hydrolyzing O-glycosyl compounds; GO:0015925,galactosidase activity; GO:0016787,hydrolas…	PF01301.22:Glycosyl hydrolases family 35	--	--	--
Solyc01g110110.3	11.5113	11.4217	12.1338	5.9987	5.7428	4.6032	621	575	794	339	312	282	SL4.0ch01	89236167	89239084	+	Solyc01g110110.3	--	K01373 cathepsin F [EC:3.4.22.41] | (RefSeq) cysteine protease RD19A (A)	ko04626: Plant-pathogen interaction	cysteine protease RD19A [Solanum lycopersicum]	RD19A_ARATH RecName: Full=Cysteine protease RD19A {ECO:0000305}; EC=3.4.22.- {ECO:0000305}; AltName: Full=Protein RESPONSIVE TO DEHYDRATION 19 {ECO:0000303|PubMed:8325504}; Short=RD19 {ECO:0000303|PubMed:8325504}; Flags: Precursor;	A0A3Q7ETF3_SOLLC SubName: Full=Uncharacterized protein {ECO:0000313|EnsemblPlants:Solyc01g110110.3.1};	Cysteine proteinase Cathepsin F	GO:0005615,extracellular space; GO:0005764,lysosome; GO:0000323,lytic vacuole; GO:0005634,nucleus; GO:0005886,plasma membrane; GO:0005773,vacuole; GO:0004197,cysteine-type endopeptidase activity; GO:0042742,defense response to bacterium; GO:0051603,proteolysis involved in protein catabolic process; GO:0006970,response to osmotic stress; GO:0009651,response to salt stress; GO:0003674,molecular_fun…	PF00112.26:Papain family cysteine protease	--	--	--
Solyc01g110570.3	29.5194	31.6327	33.3446	11.9101	10.2025	14.4335	362	362	496	153	126	201	SL4.0ch01	89570221	89570681	-	Solyc01g110570.3	--	K14488 SAUR family protein | (RefSeq) auxin-responsive protein SAUR50 (A)	ko04075: Plant hormone signal transduction	auxin-responsive protein SAUR50 [Solanum lycopersicum]	SAU50_ARATH RecName: Full=Auxin-responsive protein SAUR50 {ECO:0000303|PubMed:12036261}; AltName: Full=Protein SMALL AUXIN UP-REGULATED RNA 50 {ECO:0000303|PubMed:12036261};	M0ZN14_SOLTU SubName: Full=SAUR family protein {ECO:0000313|EnsemblPlants:PGSC0003DMT400004187};	--	GO:0005886,plasma membrane; GO:0009734,auxin-activated signaling pathway; GO:0040008,regulation of growth; GO:0009733,response to auxin; GO:0009741,response to brassinosteroid; GO:0007154,cell communication; GO:0007165,signal transduction; GO:0008150,biological_process; GO:0009719,response to endogenous stimulus; GO:0009725,response to hormone; GO:0009755,hormone-mediated signaling pathway; GO:00…	PF02519.17:Auxin responsive protein	--	--	--
Solyc01g110580.2	40.2198	46.9976	44.1548	17.5571	19.9352	25.9253	597	651	795	273	298	437	SL4.0ch01	89579018	89579575	-	Solyc01g110580.2	--	K14488 SAUR family protein | (RefSeq) auxin-responsive protein SAUR50-like (A)	ko04075: Plant hormone signal transduction	auxin-responsive protein SAUR50-like [Solanum lycopersicum]	SAUR8_ARATH RecName: Full=Protein SMALL AUXIN UP-REGULATED RNA 8 {ECO:0000303|PubMed:29258424};	A0A6N2AMT8_SOLCI SubName: Full=Uncharacterized protein {ECO:0000313|EMBL:TMW82930.1};	--	GO:0005886,plasma membrane; GO:0040008,regulation of growth; GO:0009737,response to abscisic acid; GO:0009733,response to auxin; GO:0008150,biological_process; GO:0040007,growth; GO:0050789,regulation of biological process; GO:0065007,biological regulation; GO:0009719,response to endogenous stimulus; GO:0009725,response to hormone; GO:0010033,response to organic substance; GO:0033993,response to …	PF02519.17:Auxin responsive protein	--	--	--
Solyc01g110590.4	17.3746	19.0699	18.5776	5.1266	4.8098	8.0673	165	169	214	51	46	87	SL4.0ch01	89584984	89585340	-	Solyc01g110590.4	--	K14488 SAUR family protein | (RefSeq) auxin-responsive protein SAUR50 (A)	ko04075: Plant hormone signal transduction	auxin-responsive protein SAUR50-like [Solanum lycopersicum]	SAU50_ARATH RecName: Full=Auxin-responsive protein SAUR50 {ECO:0000303|PubMed:12036261}; AltName: Full=Protein SMALL AUXIN UP-REGULATED RNA 50 {ECO:0000303|PubMed:12036261};	A0A6N2AP14_SOLCI SubName: Full=Uncharacterized protein {ECO:0000313|EMBL:TMW82931.1};	--	GO:0005886,plasma membrane; GO:0009734,auxin-activated signaling pathway; GO:0040008,regulation of growth; GO:0009733,response to auxin; GO:0009741,response to brassinosteroid; GO:0007154,cell communication; GO:0007165,signal transduction; GO:0008150,biological_process; GO:0009719,response to endogenous stimulus; GO:0009725,response to hormone; GO:0009755,hormone-mediated signaling pathway; GO:00…	PF02519.17:Auxin responsive protein	--	--	--
Solyc01g110600.2	23.7505	32.6646	27.6867	16.535	11.191	15.6527	314	403	444	229	149	235	SL4.0ch01	89597451	89599039	+	Solyc01g110600.2	--	K14488 SAUR family protein | (RefSeq) auxin-responsive protein SAUR50-like (A)	ko04075: Plant hormone signal transduction	auxin-responsive protein SAUR50-like [Solanum lycopersicum]	SAU50_ARATH RecName: Full=Auxin-responsive protein SAUR50 {ECO:0000303|PubMed:12036261}; AltName: Full=Protein SMALL AUXIN UP-REGULATED RNA 50 {ECO:0000303|PubMed:12036261};	A0A6N2AME8_SOLCI SubName: Full=Uncharacterized protein {ECO:0000313|EMBL:TMW83647.1};	--	GO:0005886,plasma membrane; GO:0009734,auxin-activated signaling pathway; GO:0040008,regulation of growth; GO:0009733,response to auxin; GO:0009741,response to brassinosteroid; GO:0007154,cell communication; GO:0007165,signal transduction; GO:0008150,biological_process; GO:0009719,response to endogenous stimulus; GO:0009725,response to hormone; GO:0009755,hormone-mediated signaling pathway; GO:00…	PF02519.17:Auxin responsive protein	--	--	--
Solyc01g110720.2	3.3217	4.1673	2.8053	1.3921	1.2872	1.6409	41	48	42	18	16	23	SL4.0ch01	89669495	89669958	-	Solyc01g110720.2	--	K14488 SAUR family protein | (RefSeq) auxin-induced protein 15A-like (A)	ko04075: Plant hormone signal transduction	auxin-induced protein 15A-like [Solanum lycopersicum]	SAU21_ARATH RecName: Full=Auxin-responsive protein SAUR21 {ECO:0000305}; AltName: Full=Protein SMALL AUXIN UP RNA 21 {ECO:0000303|PubMed:12036261};	A0A1U8HMD8_CAPAN SubName: Full=auxin-induced protein 15A-like {ECO:0000313|RefSeq:XP_016582438.1};	--	GO:0005886,plasma membrane; GO:0009734,auxin-activated signaling pathway; GO:0040008,regulation of growth; GO:0009733,response to auxin; GO:0007154,cell communication; GO:0007165,signal transduction; GO:0008150,biological_process; GO:0009719,response to endogenous stimulus; GO:0009725,response to hormone; GO:0009755,hormone-mediated signaling pathway; GO:0009987,cellular process; GO:0010033,respo…	PF02519.17:Auxin responsive protein	--	--	--
Solyc01g111350.3	1.372	1.1762	1.7565	0.7242	0.5449	0.4975	85	68	132	47	34	35	SL4.0ch01	89976087	89980819	-	Solyc01g111350.3	--	--	--	protein NUCLEAR FUSION DEFECTIVE 4 [Solanum lycopersicum]	NFD4_ARATH RecName: Full=Protein NUCLEAR FUSION DEFECTIVE 4 {ECO:0000303|PubMed:16698901};	A0A3Q7EUC4_SOLLC RecName: Full=Nodulin-like domain-containing protein {ECO:0000259|Pfam:PF06813};	--	GO:0016021,integral component of membrane; GO:0016020,membrane; GO:0005739,mitochondrion; GO:0000741,karyogamy; GO:0010197,polar nucleus fusion; GO:0009651,response to salt stress; GO:0006996,organelle organization; GO:0006997,nucleus organization; GO:0008150,biological_process; GO:0009987,cellular process; GO:0016043,cellular component organization; GO:0048284,organelle fusion; GO:0071840,cellul…	PF06813.16:Nodulin-like	--	--	--
Solyc01g111550.3	1.6153	1.9932	1.6141	0.8177	0.802	0.5603	66	76	80	35	33	26	SL4.0ch01	90134404	90138283	+	Solyc01g111550.3	--	K10736 minichromosome maintenance protein 10 | (RefSeq) protein MCM10 homolog (A)	--	protein MCM10 homolog [Solanum lycopersicum]	--	A0A3Q7FEW9_SOLLC RecName: Full=zf-primase domain-containing protein {ECO:0000259|Pfam:PF09329};	Protein required for S-phase initiation or completion	GO:0031298,replication fork protection complex; GO:0003688,DNA replication origin binding; GO:0003697,single-stranded DNA binding; GO:0006270,DNA replication initiation; GO:0003674,molecular_function; GO:0003676,nucleic acid binding; GO:0003677,DNA binding; GO:0003690,double-stranded DNA binding; GO:0005488,binding; GO:0043565,sequence-specific DNA binding; GO:0097159,organic cyclic compound bind…	PF09329.14:Primase zinc finger	--	--	--
Solyc01g111660.4	110.954	125.679	126.263	48.9534	34.6986	37.9496	3226	3410	4453	1491	1016	1253	SL4.0ch01	90219712	90221042	+	Solyc01g111660.4	--	K09872 aquaporin PIP | (RefSeq) PIP2-7; plasmamembrane intrinsic protein 2.8 (A)	--	plasmamembrane intrinsic protein 2.8 [Solanum lycopersicum]	PIP27_ARATH RecName: Full=Aquaporin PIP2-7 {ECO:0000303|PubMed:11806824}; AltName: Full=Plasma membrane intrinsic protein 2-7 {ECO:0000303|PubMed:11806824}; Short=AtPIP2;7 {ECO:0000303|PubMed:11806824}; AltName: Full=Plasma membrane intrinsic protein 3 {ECO:0000303|PubMed:9276952}; Short=At-PIP3 {ECO:0000303|PubMed:9276952}; AltName: Full=Salt stress-induced major intrinsic protein {ECO:0000303|P…	A0A3Q7EUR0_SOLLC SubName: Full=Uncharacterized protein {ECO:0000313|EnsemblPlants:Solyc01g111660.3.1};	Aquaporin (major intrinsic protein family)	GO:0046658,anchored component of plasma membrane; GO:0016021,integral component of membrane; GO:0005886,plasma membrane; GO:0009506,plasmodesma; GO:0005773,vacuole; GO:0003729,mRNA binding; GO:0015250,water channel activity; GO:0003674,molecular_function; GO:0003676,nucleic acid binding; GO:0003723,RNA binding; GO:0005488,binding; GO:0097159,organic cyclic compound binding; GO:1901363,heterocycli…	PF00230.23:Major intrinsic protein	--	--	--
Solyc01g111700.2	0.8939	0.8026	0.8365	0.4843	0.3838	0.4255	37	31	42	21	16	20	SL4.0ch01	90239555	90242532	-	Solyc01g111700.2	--	K03033 26S proteasome regulatory subunit N3 | (RefSeq) probable 26S proteasome non-ATPase regulatory subunit 3 (A)	ko03050: Proteasome	probable 26S proteasome non-ATPase regulatory subunit 3 [Solanum lycopersicum]	PSMD3_TOBAC RecName: Full=Probable 26S proteasome non-ATPase regulatory subunit 3; Short=26S proteasome subunit S3; AltName: Full=26S proteasome regulatory subunit RPN3; AltName: Full=Nuclear antigen 21D7;	A0A3Q7EUI4_SOLLC RecName: Full=PCI domain-containing protein {ECO:0000259|PROSITE:PS50250};	26S proteasome regulatory complex, subunit RPN3/PSMD3	GO:0005634,nucleus; GO:0008541,proteasome regulatory particle, lid subcomplex; GO:0030234,enzyme regulator activity; GO:0042176,regulation of protein catabolic process; GO:0006511,ubiquitin-dependent protein catabolic process; GO:0003674,molecular_function; GO:0098772,molecular function regulator activity; GO:0006807,nitrogen compound metabolic process; GO:0008150,biological_process; GO:0008152,m…	PF01399.30:PCI domain	--	--	--
Solyc01g150131.1	0.2903	0.4666	0.4786	1.635	1.5565	2.3773	10	15	20	59	54	93	SL4.0ch01	42859394	42861578	-	Solyc01g150131.1	--	K14317 nuclear pore complex protein Nup214 | (RefSeq) nuclear pore complex protein NUP214 (A)	ko03013: Nucleocytoplasmic transport	hypothetical protein BC332_03344 [Capsicum chinense]	NP214_ARATH RecName: Full=Nuclear pore complex protein NUP214 {ECO:0000303|PubMed:21189294}; AltName: Full=Nucleoporin 214; AltName: Full=Protein EMBRYO DEFECTIVE 1011 {ECO:0000303|PubMed:15266054}; AltName: Full=Protein LNO1 {ECO:0000303|PubMed:22898497}; AltName: Full=Protein LONO1 {ECO:0000303|PubMed:22898497};	A0A3Q7EDY7_SOLLC SubName: Full=Uncharacterized protein {ECO:0000313|EnsemblPlants:Solyc01g049925.1.1};	--	GO:0005739,mitochondrion; GO:0005643,nuclear pore; GO:0008139,nuclear localization sequence binding; GO:0017056,structural constituent of nuclear pore; GO:0009793,embryo development ending in seed dormancy; GO:0051028,mRNA transport; GO:0006606,protein import into nucleus; GO:0006405,RNA export from nucleus; GO:0010070,zygote asymmetric cell division; GO:0003674,molecular_function; GO:0005048,sig…	--	--	--	--
Solyc01g150144.1	5.084	6.0706	4.1673	1.4144	1.5866	1.0745	175	195	174	51	55	42	SL4.0ch01	67183075	67184562	+	Solyc01g150144.1	--	K08099 chlorophyllase [EC:3.1.1.14] | (RefSeq) LOW QUALITY PROTEIN: chlorophyllase-2, chloroplastic (A)	ko00860: Porphyrin metabolism; ko01100: Metabolic pathways; ko01110: Biosynthesis of secondary metabolites	uncharacterized protein LOC107011890 [Solanum pennellii]	MES15_ARATH RecName: Full=Putative methylesterase 15, chloroplastic {ECO:0000303|PubMed:18467465}; Short=AtMES15 {ECO:0000303|PubMed:18467465}; EC=3.1.1.- {ECO:0000250|UniProtKB:Q9SG92}; AltName: Full=Protein ROOT HAIR SPECIFIC 9; Flags: Precursor;	A0A3Q7EFY6_SOLLC RecName: Full=AB hydrolase-1 domain-containing protein {ECO:0000259|Pfam:PF12697};	Soluble epoxide hydrolase	GO:0009507,chloroplast; GO:0080030,methyl indole-3-acetate esterase activity; GO:0080032,methyl jasmonate esterase activity; GO:0080031,methyl salicylate esterase activity; GO:0009694,jasmonic acid metabolic process; GO:0009696,salicylic acid metabolic process; GO:0003674,molecular_function; GO:0003824,catalytic activity; GO:0016787,hydrolase activity; GO:0016788,hydrolase activity, acting on est…	PF00561.23:alpha/beta hydrolase fold	--	--	--
Solyc02g005606.1	2.1359	3.2044	1.7609	7.7481	10.746	10.2822	15	21	15	57	76	82	SL4.0ch02	10795404	10802364	-	Solyc02g005606.1	--	--	--	serine/threonine-protein phosphatase 7 long form homolog [Solanum pennellii]	--	A0A494G8A7_SOLLC SubName: Full=Uncharacterized protein {ECO:0000313|EnsemblPlants:Solyc00g005094.1.1};	--	--	--	--	--	--
Solyc02g030300.3	0.2439	0.4502	0.2458	0.7244	0.6863	0.907	18	31	22	56	51	76	SL4.0ch02	24059620	24065319	+	Solyc02g030300.3	--	K13430 serine/threonine-protein kinase PBS1 [EC:2.7.11.1] | (RefSeq) probable serine/threonine-protein kinase PBL7 (A)	ko04626: Plant-pathogen interaction	G-type lectin S-receptor-like serine/threonine-protein kinase At4g27290 [Solanum lycopersicum]	Y4729_ARATH RecName: Full=G-type lectin S-receptor-like serine/threonine-protein kinase At4g27290; EC=2.7.11.1; Flags: Precursor;	A0A3Q7EWM9_SOLLC RecName: Full=Receptor-like serine/threonine-protein kinase {ECO:0000256|PIRNR:PIRNR000641}; EC=2.7.11.1 {ECO:0000256|PIRNR:PIRNR000641};	--	GO:0005886,plasma membrane; GO:0005524,ATP binding; GO:0005516,calmodulin binding; GO:0030246,carbohydrate binding; GO:0106310,protein serine kinase activity; GO:0004674,protein serine/threonine kinase activity; GO:0031625,ubiquitin protein ligase binding; GO:0006468,protein phosphorylation; GO:0048544,recognition of pollen; GO:0000166,nucleotide binding; GO:0003674,molecular_function; GO:0005488…	PF07714.20:Protein tyrosine and serine/threonine kinase	--	--	--
Solyc02g030480.4	52.2071	53.4471	51.811	23.8716	21.2371	19.727	1904	1819	2292	912	780	817	SL4.0ch02	24786495	24790582	+	Solyc02g030480.4	--	K00083 cinnamyl-alcohol dehydrogenase [EC:1.1.1.195] | (RefSeq) probable cinnamyl alcohol dehydrogenase 6 (A)	ko00940: Phenylpropanoid biosynthesis; ko01100: Metabolic pathways; ko01110: Biosynthesis of secondary metabolites	probable cinnamyl alcohol dehydrogenase 6 [Solanum lycopersicum]	CADH6_ORYSJ RecName: Full=Probable cinnamyl alcohol dehydrogenase 6 {ECO:0000305}; Short=OsCAD6 {ECO:0000303|PubMed:15452707}; EC=1.1.1.195 {ECO:0000305};	A0A3Q7EX00_SOLLC RecName: Full=PKS_ER domain-containing protein {ECO:0000259|SMART:SM00829};	Alcohol dehydrogenase, class V	GO:0045551,cinnamyl-alcohol dehydrogenase activity; GO:0016616,oxidoreductase activity, acting on the CH-OH group of donors, NAD or NADP as acceptor; GO:0052747,sinapyl alcohol dehydrogenase activity; GO:0008270,zinc ion binding; GO:0009809,lignin biosynthetic process; GO:0003674,molecular_function; GO:0003824,catalytic activity; GO:0016491,oxidoreductase activity; GO:0016614,oxidoreductase activ…	PF08240.15:Alcohol dehydrogenase GroES-like domain	--	--	--
Solyc02g031730.1	0.2201	0.2359	0.2177	1.2606	1.8795	1.3567	5	5	6	30	43	35	SL4.0ch02	25411455	25412381	+	Solyc02g031730.1	--	--	--	uncharacterized protein LOC112940978 [Solanum lycopersicum]	--	M0ZRL8_SOLTU SubName: Full=Transposon MuDR mudrA {ECO:0000313|EnsemblPlants:PGSC0003DMT400006566};	--	--	--	--	--	--
Solyc02g031950.3	0.155	0.166	0.4088	1.7159	1.2617	1.6647	5	5	16	58	41	61	SL4.0ch02	25805654	25807905	+	Solyc02g031950.3	--	--	--	pathogen-related protein [Solanum lycopersicum]	PRPX_HORVU RecName: Full=Pathogen-related protein;	A0A3Q7EWZ3_SOLLC SubName: Full=Uncharacterized protein {ECO:0000313|EnsemblPlants:Solyc02g031950.3.1};	--	GO:0006952,defense response; GO:0009607,response to biotic stimulus; GO:0006950,response to stress; GO:0008150,biological_process; GO:0050896,response to stimulus	--	--	--	--
Solyc02g037550.3	50.1716	50.7438	47.3018	229.709	177.757	186.189	1727	1630	1975	8283	6162	7278	SL4.0ch02	29796762	29800466	-	Solyc02g037550.3	--	K24139 auxin efflux carrier family protein | (RefSeq) protein PIN-LIKES 3-like (A)	--	protein PIN-LIKES 3-like [Solanum lycopersicum]	PILS3_ARATH RecName: Full=Protein PIN-LIKES 3 {ECO:0000303|PubMed:22504182}; AltName: Full=Auxin efflux carrier-like protein 3 {ECO:0000303|PubMed:22504182};	A0A3Q7FIE4_SOLLC SubName: Full=Uncharacterized protein {ECO:0000313|EnsemblPlants:Solyc02g037550.3.1};	Predicted membrane protein	GO:0005789,endoplasmic reticulum membrane; GO:0016021,integral component of membrane; GO:0005739,mitochondrion; GO:0009734,auxin-activated signaling pathway; GO:0080162,endoplasmic reticulum to cytosol auxin transport; GO:0009733,response to auxin; GO:0007154,cell communication; GO:0007165,signal transduction; GO:0008150,biological_process; GO:0009719,response to endogenous stimulus; GO:0009725,r…	PF03547.21:Membrane transport protein	--	--	--
Solyc02g038640.3	0.0331	0.0709	0.0273	2.3671	3.0204	2.0963	1	2	1	75	92	72	SL4.0ch02	29934533	29937403	+	Solyc02g038640.3	--	--	--	replication protein A 70 kDa DNA-binding subunit B-like isoform X2 [Solanum lycopersicum]	--	A0A3Q7HMD6_SOLLC SubName: Full=Uncharacterized protein {ECO:0000313|EnsemblPlants:Solyc08g062250.2.1};	--	GO:0005634,nucleus; GO:0003677,DNA binding; GO:0005525,GTP binding; GO:0003924,GTPase activity; GO:0006310,DNA recombination; GO:0006281,DNA repair; GO:0006260,DNA replication; GO:0003674,molecular_function; GO:0003676,nucleic acid binding; GO:0005488,binding; GO:0097159,organic cyclic compound binding; GO:1901363,heterocyclic compound binding; GO:0000166,nucleotide binding; GO:0017076,purine nuc…	PF16900.8:Replication protein A OB domain	--	--	--
Solyc02g038690.1	4.2698	4.3765	6.1983	2.5696	1.5669	2.9426	46	44	81	29	17	36	SL4.0ch02	30040829	30041233	-	Solyc02g038690.1	--	K11252 histone H2B | (RefSeq) histone H2B (A)	--	histone H2B [Solanum lycopersicum]	H2B1_MEDTR RecName: Full=Probable histone H2B.1;	A0A3Q7FIG3_SOLLC RecName: Full=Histone H2B {ECO:0000256|RuleBase:RU000451};	Histone H2B	GO:0000786,nucleosome; GO:0005634,nucleus; GO:0003677,DNA binding; GO:0046982,protein heterodimerization activity; GO:0030527,structural constituent of chromatin; GO:0003674,molecular_function; GO:0003676,nucleic acid binding; GO:0005488,binding; GO:0097159,organic cyclic compound binding; GO:1901363,heterocyclic compound binding; GO:0005515,protein binding; GO:0046983,protein dimerization activi…	PF00125.27:Core histone H2A/H2B/H3/H4	--	--	--
Solyc02g061780.3	13.4347	15.233	12.566	36.6312	33.7383	31.5842	327	346	371	934	827	873	SL4.0ch02	31295757	31297832	-	Solyc02g061780.3	--	--	--	NAC domain-containing protein 22-like [Solanum lycopersicum]	NAC6_SOYBN RecName: Full=NAC domain-containing protein 6 {ECO:0000303|PubMed:16919368}; Short=GmNAC6 {ECO:0000303|PubMed:16919368};	A0A3Q7F060_SOLLC RecName: Full=NAC domain-containing protein {ECO:0000259|PROSITE:PS51005};	--	GO:0005634,nucleus; GO:0003677,DNA binding; GO:0006355,regulation of DNA-templated transcription; GO:0003674,molecular_function; GO:0003676,nucleic acid binding; GO:0005488,binding; GO:0097159,organic cyclic compound binding; GO:1901363,heterocyclic compound binding; GO:0006139,nucleobase-containing compound metabolic process; GO:0006351,DNA-templated transcription; GO:0006725,cellular aromatic c…	PF02365.18:No apical meristem (NAM) protein	NAC	TF	NAC
Solyc02g061990.3	0.8845	1.1058	0.9318	2.9553	3.4157	5.3658	18	21	23	63	70	124	SL4.0ch02	31562602	31563949	+	Solyc02g061990.3	--	K14432 ABA responsive element binding factor | (RefSeq) bZIP transcription factor 27-like (A)	ko04075: Plant hormone signal transduction	bZIP transcription factor 27-like [Solanum lycopersicum]	FD_ARATH RecName: Full=Protein FD {ECO:0000303|PubMed:16099980}; AltName: Full=bZIP transcription factor 14 {ECO:0000303|PubMed:11906833}; Short=AtbZIP14 {ECO:0000303|PubMed:11906833};	A0A3Q7EYH3_SOLLC RecName: Full=BZIP domain-containing protein {ECO:0000259|PROSITE:PS00036};	--	GO:0005634,nucleus; GO:0003677,DNA binding; GO:0003700,DNA-binding transcription factor activity; GO:0043621,protein self-association; GO:0009648,photoperiodism; GO:0009911,positive regulation of flower development; GO:0045893,positive regulation of DNA-templated transcription; GO:0009909,regulation of flower development; GO:2000028,regulation of photoperiodism, flowering; GO:0006355,regulation o…	PF00170.24:bZIP transcription factor	bZIP	TF	bZIP
Solyc02g062170.3	1.4053	1.4306	1.8537	0.5366	0.4535	0.6806	40	38	64	16	13	22	SL4.0ch02	31742978	31744184	+	Solyc02g062170.3	--	--	--	uncharacterized protein LOC101251248 [Solanum lycopersicum]	--	A0A3Q7F0B9_SOLLC SubName: Full=Uncharacterized protein {ECO:0000313|EnsemblPlants:Solyc02g062170.3.1};	--	--	--	--	--	--
Solyc02g062460.4	1.9865	1.967	2.0108	6.025	4.8939	5.0265	79	73	97	251	196	227	SL4.0ch02	32077547	32080098	+	Solyc02g062460.4	--	K23947 2-oxoglutarate-dependent dioxygenase [EC:1.14.11.-] | (RefSeq) 2-oxoglutarate-dependent dioxygenase DAO (A)	ko00380: Tryptophan metabolism	probable 2-oxoglutarate-dependent dioxygenase AOP1 [Solanum lycopersicum]	AOP1L_ARATH RecName: Full=Probable 2-oxoglutarate-dependent dioxygenase AOP1.2; EC=1.14.11.-;	A0A6F8PJG0_SOLLC SubName: Full=Alpha-tomatine 23-hydroxylase {ECO:0000313|EMBL:BBO93711.1};	Iron/ascorbate family oxidoreductases	GO:0051213,dioxygenase activity; GO:0046872,metal ion binding; GO:0003674,molecular_function; GO:0003824,catalytic activity; GO:0016491,oxidoreductase activity; GO:0005488,binding; GO:0043167,ion binding; GO:0043169,cation binding	PF03171.23:2OG-Fe(II) oxygenase superfamily	--	--	--
Solyc02g063030.4	124.124	131.208	134.158	75.5186	53.8716	56.3798	4649	4586	6095	2963	2032	2398	SL4.0ch02	33075732	33079610	-	Solyc02g063030.4	--	--	--	uncharacterized protein LOC101260301 [Solanum lycopersicum]	--	A0A6N2CAJ7_SOLCI SubName: Full=Uncharacterized protein {ECO:0000313|EMBL:TMX03606.1};	--	--	--	--	--	--
Solyc02g063150.3	4828.57	5089.96	5109.34	2551.69	2099.01	2026.82	109564	107779	140627	60653	47965	52226	SL4.0ch02	33254134	33255178	+	Solyc02g063150.3	--	K01602 ribulose-bisphosphate carboxylase small chain [EC:4.1.1.39] | (RefSeq) rbcS1; ribulose bisphosphate carboxylase small subunit, chloroplastic 1 (A)	ko00630: Glyoxylate and dicarboxylate metabolism; ko00710: Carbon fixation in photosynthetic organisms; ko01100: Metabolic pathways; ko01110: Biosynthesis of secondary metabolites; ko01200: Carbon metabolism	ribulose bisphosphate carboxylase small subunit, chloroplastic 1 [Solanum lycopersicum]	RBS1_SOLLC RecName: Full=Ribulose bisphosphate carboxylase small subunit, chloroplastic 1 {ECO:0000255|HAMAP-Rule:MF_00860, ECO:0000303|PubMed:3012537}; Short=RuBisCO small subunit 1 {ECO:0000255|HAMAP-Rule:MF_00860, ECO:0000303|PubMed:3012537}; AltName: Full=LESS 17 {ECO:0000303|PubMed:3557127}; Flags: Precursor;	A0A6N2AVM5_SOLCI RecName: Full=Ribulose bisphosphate carboxylase small subunit, chloroplastic {ECO:0000256|HAMAP-Rule:MF_00860}; Short=RuBisCO small subunit {ECO:0000256|HAMAP-Rule:MF_00860};	--	GO:0009507,chloroplast; GO:0009506,plasmodesma; GO:0051607,defense response to virus; GO:0009853,photorespiration; GO:0019253,reductive pentose-phosphate cycle; GO:0006950,response to stress; GO:0006952,defense response; GO:0008150,biological_process; GO:0009605,response to external stimulus; GO:0009607,response to biotic stimulus; GO:0009615,response to virus; GO:0043207,response to external bio…	PF00101.23:Ribulose bisphosphate carboxylase, small chain	--	--	--
Solyc02g063230.1	1.7901	1.9183	2.7123	1.0623	0.4324	0.5113	37	37	68	23	9	12	SL4.0ch02	33322445	33323221	+	Solyc02g063230.1	--	--	--	uncharacterized protein LOC101244837 [Solanum lycopersicum]	--	A0A3Q7EZ48_SOLLC SubName: Full=Uncharacterized protein {ECO:0000313|EnsemblPlants:Solyc02g063230.1.1.1};	--	--	--	--	--	--
Solyc02g063380.1	6.3251	6.1385	6.887	2.6202	2.7256	1.9967	53	48	70	23	23	19	SL4.0ch02	33496733	33497047	-	Solyc02g063380.1	--	--	--	uncharacterized protein LOC101251647 [Solanum lycopersicum]	--	A0A3Q7EZ76_SOLLC SubName: Full=Uncharacterized protein {ECO:0000313|EnsemblPlants:Solyc02g063380.1.1.1};	--	--	--	--	--	--
Solyc02g063440.3	19.2466	24.6617	21.5389	40.4988	44.729	57.048	235	281	319	518	550	791	SL4.0ch02	33564636	33565327	+	Solyc02g063440.3	--	--	--	hypothetical protein EJD97_016294 [Solanum chilense]	--	A0A3Q7EZT3_SOLLC RecName: Full=CYSTM domain-containing protein {ECO:0000259|Pfam:PF12734};	--	GO:0016021,integral component of membrane; GO:0005886,plasma membrane; GO:0005575,cellular_component; GO:0016020,membrane; GO:0031224,intrinsic component of membrane; GO:0110165,cellular anatomical entity; GO:0071944,cell periphery	PF12734.10:Cysteine-rich TM module stress tolerance	--	--	--
Solyc02g063450.4	20.9264	21.3877	22.1216	88.2054	95.852	87.6492	1449	1382	1858	6398	6684	6892	SL4.0ch02	33568384	33574247	-	Solyc02g063450.4	--	--	--	hypothetical protein EJD97_016293, partial [Solanum chilense]	GRDP1_ARATH RecName: Full=Glycine-rich domain-containing protein 1 {ECO:0000303|Ref.4}; Short=AtGRDP1 {ECO:0000303|Ref.4};	A0A6N2B645_SOLCI SubName: Full=Uncharacterized protein {ECO:0000313|EMBL:TMW90016.1}; Flags: Fragment;	--	GO:0005886,plasma membrane; GO:0009738,abscisic acid-activated signaling pathway; GO:0071470,cellular response to osmotic stress; GO:0009787,regulation of abscisic acid-activated signaling pathway; GO:0007154,cell communication; GO:0007165,signal transduction; GO:0008150,biological_process; GO:0009719,response to endogenous stimulus; GO:0009725,response to hormone; GO:0009737,response to abscisic…	PF07173.15:Glycine-rich domain-containing protein-like	--	--	--
Solyc02g063523.1	1.5724	1.4098	6.9708	0.919	0.8285	0.7912	98	82	527	60	52	56	SL4.0ch02	33667796	33672652	+	Solyc02g063523.1	--	K00511 squalene monooxygenase [EC:1.14.14.17] | (RefSeq) bc2.1; squalene monooxigenase 2 (A)	ko00100: Steroid biosynthesis; ko00909: Sesquiterpenoid and triterpenoid biosynthesis; ko01100: Metabolic pathways; ko01110: Biosynthesis of secondary metabolites	squalene monooxigenase 2 [Solanum lycopersicum]	ERG16_ARATH RecName: Full=Squalene epoxidase 3; Short=AtSQE3; EC=1.14.14.17 {ECO:0000269|PubMed:17426032};	U3M0H6_SOLLC RecName: Full=Squalene monooxygenase {ECO:0000256|ARBA:ARBA00012312}; EC=1.14.14.17 {ECO:0000256|ARBA:ARBA00012312};	Squalene monooxygenase	GO:0005783,endoplasmic reticulum; GO:0016021,integral component of membrane; GO:0050660,flavin adenine dinucleotide binding; GO:0004506,squalene monooxygenase activity; GO:0009753,response to jasmonic acid; GO:0009611,response to wounding; GO:0016126,sterol biosynthetic process; GO:0000166,nucleotide binding; GO:0003674,molecular_function; GO:0005488,binding; GO:0036094,small molecule binding; GO…	PF08491.13:Squalene epoxidase	--	--	--
Solyc02g065000.1	88.5798	101.635	94.9342	27.2239	31.0354	32.2159	1230	1317	1599	396	434	508	SL4.0ch02	34152257	34152778	+	Solyc02g065000.1	--	K13448 calcium-binding protein CML | (RefSeq) calmodulin-like protein 1 (A)	ko04626: Plant-pathogen interaction	calmodulin-like protein 1 [Solanum lycopersicum]	CML37_ARATH RecName: Full=Calcium-binding protein CML37 {ECO:0000303|Ref.5}; AltName: Full=Calmodulin-like protein 37 {ECO:0000303|Ref.5};	A0A3Q7EZE3_SOLLC SubName: Full=Uncharacterized protein {ECO:0000313|EnsemblPlants:Solyc02g065000.1.1.1};	Calmodulin and related proteins (EF-Hand superfamily)	GO:0005737,cytoplasm; GO:0005634,nucleus; GO:0005509,calcium ion binding; GO:0030234,enzyme regulator activity; GO:0071456,cellular response to hypoxia; GO:0010193,response to ozone; GO:0003674,molecular_function; GO:0005488,binding; GO:0043167,ion binding; GO:0043169,cation binding; GO:0046872,metal ion binding; GO:0098772,molecular function regulator activity; GO:0001666,response to hypoxia; GO…	PF00036.35:EF hand	--	--	--
Solyc02g065170.3	7.9047	7.9678	8.0046	3.4973	2.6343	3.099	438	412	538	203	147	195	SL4.0ch02	34356750	34360732	+	Solyc02g065170.3	--	K19791 iron transport multicopper oxidase | (RefSeq) L-ascorbate oxidase homolog (A)	--	L-ascorbate oxidase homolog [Solanum verrucosum]	ASOL_BRANA RecName: Full=L-ascorbate oxidase homolog; EC=1.10.3.-; Flags: Precursor;	A0A0V0IPB3_SOLCH SubName: Full=Putative L-ascorbate oxidase-like {ECO:0000313|EMBL:JAP34344.1};	Multicopper oxidases	GO:0005576,extracellular region; GO:0005507,copper ion binding; GO:0016491,oxidoreductase activity; GO:0003674,molecular_function; GO:0005488,binding; GO:0043167,ion binding; GO:0043169,cation binding; GO:0046872,metal ion binding; GO:0046914,transition metal ion binding; GO:0003824,catalytic activity; GO:0005575,cellular_component; GO:0110165,cellular anatomical entity	PF00394.25:Multicopper oxidase	--	--	--
Solyc02g065730.2	0.6932	0.9142	0.6154	4.4285	2.5945	1.1739	13	16	14	87	49	25	SL4.0ch02	34910763	34914630	-	Solyc02g065730.2	--	K09264 MADS-box transcription factor, plant | (RefSeq) truncated transcription factor CAULIFLOWER A-like (A)	--	truncated transcription factor CAULIFLOWER A-like [Solanum lycopersicum]	FULL_VITVI RecName: Full=Agamous-like MADS-box protein FUL-L {ECO:0000305}; AltName: Full=FUL-like protein {ECO:0000303|PubMed:15247405}; Short=VvFUL-L {ECO:0000303|PubMed:18997115}; AltName: Full=MADS-box protein 6 {ECO:0000312|EMBL:AAP32475.1}; Short=VvMADS6 {ECO:0000312|EMBL:AAP32475.1}; AltName: Full=VviFUL2 {ECO:0000303|PubMed:26818751};	A0A3Q7EZR5_SOLLC SubName: Full=Uncharacterized protein {ECO:0000313|EnsemblPlants:Solyc02g065730.2.1};	MADS box transcription factor	GO:0005634,nucleus; GO:0000981,DNA-binding transcription factor activity, RNA polymerase II-specific; GO:0046983,protein dimerization activity; GO:0000978,RNA polymerase II cis-regulatory region sequence-specific DNA binding; GO:0009908,flower development; GO:0045944,positive regulation of transcription by RNA polymerase II; GO:0006357,regulation of transcription by RNA polymerase II; GO:0003674,…	PF01486.20:K-box region	MADS-MIKC	TF	MADS->MADS-MIKC
Solyc02g067700.1	3.664	5.1827	4.2289	3.008	1.8191	1.7423	50	66	70	43	25	27	SL4.0ch02	35846595	35847107	-	Solyc02g067700.1	--	K10663 E3 ubiquitin-protein ligase ATL4 [EC:2.3.2.27] | (RefSeq) E3 ubiquitin-protein ligase ATL4 (A)	--	RING-H2 finger protein ATL2 [Solanum lycopersicum]	ATL3_ARATH RecName: Full=RING-H2 finger protein ATL3; EC=2.3.2.27 {ECO:0000305}; AltName: Full=RING-type E3 ubiquitin transferase ATL3 {ECO:0000305};	A0A3Q7F0F3_SOLLC RecName: Full=RING-type domain-containing protein {ECO:0000259|PROSITE:PS50089};	FOG: Predicted E3 ubiquitin ligase	GO:0016021,integral component of membrane; GO:0046872,metal ion binding; GO:0016740,transferase activity; GO:0016567,protein ubiquitination; GO:0003674,molecular_function; GO:0005488,binding; GO:0043167,ion binding; GO:0043169,cation binding; GO:0003824,catalytic activity; GO:0006807,nitrogen compound metabolic process; GO:0008150,biological_process; GO:0008152,metabolic process; GO:0019538,prote…	PF13639.9:Ring finger domain	--	--	--
Solyc02g067730.2	1.7797	1.8293	1.9164	1.1442	0.5049	0.4158	49	47	64	33	14	13	SL4.0ch02	35863041	35864901	-	Solyc02g067730.2	--	K18327 RNA exonuclease 4 [EC:3.1.-.-] | (RefSeq) RNA exonuclease 4 isoform X1 (A)	--	hypothetical protein EJD97_005700 [Solanum chilense]	SDN1_ARATH RecName: Full=Small RNA degrading nuclease 1; EC=3.1.-.-;	A0A6N2ALY6_SOLCI RecName: Full=RNA exonuclease 4 {ECO:0000256|ARBA:ARBA00016937};	3'-5' exonuclease	GO:0005634,nucleus; GO:0008408,3'-5' exonuclease activity; GO:0000175,3'-5'-exoribonuclease activity; GO:0044748,3'-5'-exoribonuclease activity involved in mature miRNA 3'-end processing; GO:0004527,exonuclease activity; GO:0035198,miRNA binding; GO:0010587,miRNA catabolic process; GO:0003674,molecular_function; GO:0003824,catalytic activity; GO:0004518,nuclease activity; GO:0016787,hydrolase act…	PF00929.27:Exonuclease	--	--	--
Solyc02g067800.4	1.8739	1.3996	2.0599	1.1926	0.6203	1.0501	33	23	44	22	11	21	SL4.0ch02	35928608	35929269	+	Solyc02g067800.4	--	K13944 LOB domain-containing protein 16 | (RefSeq) LOB domain-containing protein 16 (A)	--	LOB domain-containing protein 25 [Solanum lycopersicum]	LBD25_ARATH RecName: Full=LOB domain-containing protein 25; AltName: Full=ASYMMETRIC LEAVES 2-like protein 3; Short=AS2-like protein 3;	A0A6N2AS48_SOLCI RecName: Full=LOB domain-containing protein {ECO:0000259|PROSITE:PS50891};	--	--	PF03195.17:Lateral organ boundaries (LOB) domain	LOB	TF	LOB
Solyc02g068170.1	9.6044	10.7745	9.0934	2.2921	3.7999	2.9073	128	134	147	32	51	44	SL4.0ch02	36211192	36211692	-	Solyc02g068170.1	--	--	--	hypothetical protein EJD97_007983 [Solanum chilense]	--	A0A3Q7FM45_SOLLC SubName: Full=Uncharacterized protein {ECO:0000313|EnsemblPlants:Solyc02g068170.1.1.1};	--	--	PF07675.14:Cleaved Adhesin Domain	--	--	--
Solyc02g069330.2	5.2086	8.7362	5.1653	1.5853	3.2981	1.9942	69	108	83	22	44	30	SL4.0ch02	37270463	37270960	-	Solyc02g069330.2	--	--	--	hypothetical protein EJD97_004371 [Solanum chilense]	CVIF2_ARATH RecName: Full=Cell wall / vacuolar inhibitor of fructosidase 2; Short=AtC/VIF2; Flags: Precursor;	A0A3Q7FMT5_SOLLC RecName: Full=PMEI domain-containing protein {ECO:0000259|Pfam:PF04043};	--	GO:0005773,vacuole; GO:0004857,enzyme inhibitor activity; GO:0043086,negative regulation of catalytic activity; GO:0003674,molecular_function; GO:0030234,enzyme regulator activity; GO:0098772,molecular function regulator activity; GO:0008150,biological_process; GO:0044092,negative regulation of molecular function; GO:0050790,regulation of catalytic activity; GO:0065007,biological regulation; GO:0…	PF04043.18:Plant invertase/pectin methylesterase inhibitor	--	--	--
Solyc02g069560.3	0.8327	0.6327	0.6366	0.3613	0.3307	0.32	55	39	51	25	22	24	SL4.0ch02	37421298	37425412	-	Solyc02g069560.3	--	--	--	protein CHUP1, chloroplastic-like [Solanum lycopersicum]	CHUP1_ARATH RecName: Full=Protein CHUP1, chloroplastic; AltName: Full=Protein CHLOROPLAST UNUSUAL POSITIONING 1;	A0A3Q7F3A3_SOLLC SubName: Full=Uncharacterized protein {ECO:0000313|EnsemblPlants:Solyc02g069560.3.1};	--	GO:0009507,chloroplast; GO:0009707,chloroplast outer membrane; GO:0005829,cytosol; GO:0009658,chloroplast organization; GO:0009902,chloroplast relocation; GO:0006996,organelle organization; GO:0008150,biological_process; GO:0009657,plastid organization; GO:0009987,cellular process; GO:0016043,cellular component organization; GO:0071840,cellular component organization or biogenesis; GO:0019750,chl…	--	--	--	--
Solyc02g069910.2	34.1962	39.0287	39.1016	20.123	16.978	20.2129	292	311	405	180	146	196	SL4.0ch02	37711771	37712091	-	Solyc02g069910.2	--	--	--	hypothetical protein EJD97_001781 [Solanum chilense]	--	A0A3Q7F1M2_SOLLC SubName: Full=Uncharacterized protein {ECO:0000313|EnsemblPlants:Solyc02g069910.2.1.1};	--	GO:0016021,integral component of membrane; GO:0005575,cellular_component; GO:0016020,membrane; GO:0031224,intrinsic component of membrane; GO:0110165,cellular anatomical entity	--	--	--	--
Solyc02g069920.4	28.8327	28.4266	29.0912	11.6629	11.8676	11.4614	1626	1496	1990	689	674	734	SL4.0ch02	37717775	37722534	+	Solyc02g069920.4	--	K14760 o-succinylbenzoate---CoA ligase [EC:6.2.1.26] | (RefSeq) 2-succinylbenzoate--CoA ligase, chloroplastic/peroxisomal (A)	ko00130: Ubiquinone and other terpenoid-quinone biosynthesis; ko01100: Metabolic pathways; ko01110: Biosynthesis of secondary metabolites; ko01240: Biosynthesis of cofactors	2-succinylbenzoate--CoA ligase, chloroplastic/peroxisomal [Solanum lycopersicum]	MENE_ARATH RecName: Full=2-succinylbenzoate--CoA ligase, chloroplastic/peroxisomal; EC=6.2.1.26; AltName: Full=Acyl-activating enzyme 14; AltName: Full=O-succinylbenzoyl-CoA ligase; Flags: Precursor;	A0A1S3ZMB1_TOBAC RecName: Full=4-coumarate--CoA ligase {ECO:0000256|ARBA:ARBA00012959}; EC=6.2.1.12 {ECO:0000256|ARBA:ARBA00012959};	Long chain fatty acid acyl-CoA ligase	GO:0009507,chloroplast; GO:0031969,chloroplast membrane; GO:0016021,integral component of membrane; GO:0005778,peroxisomal membrane; GO:0005777,peroxisome; GO:0005524,ATP binding; GO:0031956,medium-chain fatty acid-CoA ligase activity; GO:0008756,o-succinylbenzoate-CoA ligase activity; GO:0006631,fatty acid metabolic process; GO:0042372,phylloquinone biosynthetic process; GO:0000166,nucleotide bi…	PF00501.31:AMP-binding enzyme	--	--	--
Solyc02g070110.1	6.8436	4.83	5.4863	3.2439	1.5231	3.0548	290	191	282	144	65	147	SL4.0ch02	37958196	37959788	-	Solyc02g070110.1	--	K22395 cinnamyl-alcohol dehydrogenase [EC:1.1.1.195] | (RefSeq) berberine bridge enzyme-like 13 (A)	ko00940: Phenylpropanoid biosynthesis; ko01100: Metabolic pathways; ko01110: Biosynthesis of secondary metabolites	berberine bridge enzyme-like 28 [Solanum lycopersicum]	STOX_BERWI RecName: Full=Tetrahydroberberine oxidase {ECO:0000303|PubMed:3402447}; Short=THB oxidase {ECO:0000305}; EC=1.3.3.8 {ECO:0000269|PubMed:21327819, ECO:0000269|PubMed:3402447}; AltName: Full=(S)-tetrahydroprotoberberine oxidase {ECO:0000303|PubMed:21327819}; Short=BwSTOX {ECO:0000303|PubMed:21327819}; Flags: Precursor;	M1BW87_SOLTU RecName: Full=FAD-binding PCMH-type domain-containing protein {ECO:0000259|PROSITE:PS51387};	--	GO:0071949,FAD binding; GO:0050328,tetrahydroberberine oxidase activity; GO:0000166,nucleotide binding; GO:0003674,molecular_function; GO:0005488,binding; GO:0036094,small molecule binding; GO:0043167,ion binding; GO:0043168,anion binding; GO:0050660,flavin adenine dinucleotide binding; GO:0097159,organic cyclic compound binding; GO:1901265,nucleoside phosphate binding; GO:1901363,heterocyclic co…	PF01565.26:FAD binding domain	--	--	--
Solyc02g070180.3	1.8643	2.1748	1.4591	0.2703	0.3749	0.1039	79	86	75	12	16	5	SL4.0ch02	37978240	37979832	-	Solyc02g070180.3	--	K22395 cinnamyl-alcohol dehydrogenase [EC:1.1.1.195] | (RefSeq) berberine bridge enzyme-like 13 (A)	ko00940: Phenylpropanoid biosynthesis; ko01100: Metabolic pathways; ko01110: Biosynthesis of secondary metabolites	berberine bridge enzyme-like 28 [Solanum lycopersicum]	BBE28_ARATH RecName: Full=Berberine bridge enzyme-like 28 {ECO:0000303|PubMed:26037923}; Short=AtBBE-like 28 {ECO:0000303|PubMed:26037923}; EC=1.1.1.- {ECO:0000250|UniProtKB:O64743}; Flags: Precursor;	A0A6N2C3A5_SOLCI RecName: Full=FAD-binding PCMH-type domain-containing protein {ECO:0000259|PROSITE:PS51387};	--	GO:0005576,extracellular region; GO:0009505,plant-type cell wall; GO:0071949,FAD binding; GO:0016491,oxidoreductase activity; GO:0009651,response to salt stress; GO:0000166,nucleotide binding; GO:0003674,molecular_function; GO:0005488,binding; GO:0036094,small molecule binding; GO:0043167,ion binding; GO:0043168,anion binding; GO:0050660,flavin adenine dinucleotide binding; GO:0097159,organic cyc…	PF01565.26:FAD binding domain	--	--	--
Solyc02g070210.3	3.3358	3.483	3.8078	2.2863	1.274	2.1278	156	152	216	112	60	113	SL4.0ch02	37989458	37991974	-	Solyc02g070210.3	--	K19996 phosphatidylinositol transfer protein SFH5 | (RefSeq) patellin-3-like (A)	--	patellin-4 [Solanum lycopersicum]	PATL4_ARATH RecName: Full=Patellin-4;	A0A3Q7F299_SOLLC SubName: Full=Uncharacterized protein {ECO:0000313|EnsemblPlants:Solyc02g070210.3.1};	Phosphatidylinositol transfer protein SEC14 and related proteins	GO:0005829,cytosol; GO:0005634,nucleus; GO:0005886,plasma membrane; GO:0008289,lipid binding; GO:0007049,cell cycle; GO:0051301,cell division; GO:0071365,cellular response to auxin stimulus; GO:1901703,protein localization involved in auxin polar transport; GO:0003674,molecular_function; GO:0005488,binding; GO:0008150,biological_process; GO:0009987,cellular process; GO:0009719,response to endogen…	PF00650.23:CRAL/TRIO domain	--	--	--
Solyc02g070610.3	0.879	0.5338	0.6522	1.7062	1.3093	1.4707	30	17	27	61	45	57	SL4.0ch02	38333897	38335248	-	Solyc02g070610.3	--	--	--	GDSL esterase/lipase At4g10955-like [Solanum lycopersicum]	GDL62_ARATH RecName: Full=GDSL esterase/lipase At4g10955; EC=3.1.1.-;	A0A3Q7F214_SOLLC SubName: Full=Uncharacterized protein {ECO:0000313|EnsemblPlants:Solyc02g070610.3.1};	--	GO:0016787,hydrolase activity; GO:0016042,lipid catabolic process; GO:0003674,molecular_function; GO:0003824,catalytic activity; GO:0006629,lipid metabolic process; GO:0008150,biological_process; GO:0008152,metabolic process; GO:0009056,catabolic process; GO:0044238,primary metabolic process; GO:0071704,organic substance metabolic process; GO:1901575,organic substance catabolic process	PF01764.28:Lipase (class 3)	--	--	--
Solyc02g070780.4	7.7324	8.1243	9.4603	4.6068	3.8118	3.5494	564	553	837	352	280	294	SL4.0ch02	38401366	38407894	-	Solyc02g070780.4	--	K02541 DNA replication licensing factor MCM3 [EC:5.6.2.3] | (RefSeq) DNA replication licensing factor MCM3 homolog 2 isoform X1 (A)	ko03030: DNA replication	DNA replication licensing factor MCM3 homolog 2 isoform X3 [Solanum lycopersicum]	MCM32_MAIZE RecName: Full=DNA replication licensing factor MCM3 homolog 2; EC=3.6.4.12; AltName: Full=Replication origin activator 2; Short=ROA-2;	A0A3Q7F3W7_SOLLC RecName: Full=DNA replication licensing factor MCM3 {ECO:0000256|RuleBase:RU368061}; EC=3.6.4.12 {ECO:0000256|RuleBase:RU368061};	DNA replication licensing factor, MCM3 component	GO:0042555,MCM complex; GO:0005634,nucleus; GO:0005524,ATP binding; GO:0016887,ATP hydrolysis activity; GO:0003678,DNA helicase activity; GO:0003697,single-stranded DNA binding; GO:0006271,DNA strand elongation involved in DNA replication; GO:0000727,double-strand break repair via break-induced replication; GO:1902975,mitotic DNA replication initiation; GO:0000166,nucleotide binding; GO:0003674,m…	PF00493.26:MCM P-loop domain	--	--	--
Solyc02g070820.1	1.8564	1.492	3.7305	3.5443	8.0648	9.1955	16	12	39	32	70	90	SL4.0ch02	38437420	38437743	-	Solyc02g070820.1	--	--	--	uncharacterized protein LOC104645888 [Solanum lycopersicum]	--	A0A3Q7F251_SOLLC SubName: Full=Uncharacterized protein {ECO:0000313|EnsemblPlants:Solyc02g070820.1.1.1};	--	GO:0016021,integral component of membrane; GO:0005575,cellular_component; GO:0016020,membrane; GO:0031224,intrinsic component of membrane; GO:0110165,cellular anatomical entity	--	--	--	--
Solyc02g070950.1	2102.91	2134.38	2152.79	831.134	600.107	406.537	44640	42281	55432	18482	12829	9800	SL4.0ch02	38519566	38520363	+	Solyc02g070950.1	--	K08912 light-harvesting complex II chlorophyll a/b binding protein 1 | (RefSeq) chlorophyll a-b binding protein 1C, chloroplastic (A)	ko00196: Photosynthesis - antenna proteins; ko01100: Metabolic pathways	chlorophyll a-b binding protein 1B, chloroplastic [Solanum lycopersicum]	CB2B_SOLLC RecName: Full=Chlorophyll a-b binding protein 1B, chloroplastic; AltName: Full=LHCII type I CAB-1B; Short=LHCP; Flags: Precursor;	A0A6N2BYT0_SOLCI RecName: Full=Chlorophyll a-b binding protein, chloroplastic {ECO:0000256|RuleBase:RU363080};	--	GO:0009535,chloroplast thylakoid membrane; GO:0016021,integral component of membrane; GO:0009522,photosystem I; GO:0009523,photosystem II; GO:0016168,chlorophyll binding; GO:0046872,metal ion binding; GO:0009768,photosynthesis, light harvesting in photosystem I; GO:0009416,response to light stimulus; GO:0003674,molecular_function; GO:0005488,binding; GO:0046906,tetrapyrrole binding; GO:0097159,or…	PF00504.24:Chlorophyll A-B binding protein	--	--	--
Solyc02g070970.1	3370.64	3415.94	3485.12	1500.47	1249.7	821.744	71551	67668	89738	33366	26716	19809	SL4.0ch02	38526651	38527448	+	Solyc02g070970.1	--	K08912 light-harvesting complex II chlorophyll a/b binding protein 1 | (RefSeq) chlorophyll a-b binding protein 1C, chloroplastic (A)	ko00196: Photosynthesis - antenna proteins; ko01100: Metabolic pathways	chlorophyll a-b binding protein 1B, chloroplastic [Solanum lycopersicum]	CB2B_SOLLC RecName: Full=Chlorophyll a-b binding protein 1B, chloroplastic; AltName: Full=LHCII type I CAB-1B; Short=LHCP; Flags: Precursor;	A0A6N2BYT0_SOLCI RecName: Full=Chlorophyll a-b binding protein, chloroplastic {ECO:0000256|RuleBase:RU363080};	--	GO:0009535,chloroplast thylakoid membrane; GO:0016021,integral component of membrane; GO:0009522,photosystem I; GO:0009523,photosystem II; GO:0016168,chlorophyll binding; GO:0046872,metal ion binding; GO:0009768,photosynthesis, light harvesting in photosystem I; GO:0009416,response to light stimulus; GO:0003674,molecular_function; GO:0005488,binding; GO:0046906,tetrapyrrole binding; GO:0097159,or…	PF00504.24:Chlorophyll A-B binding protein	--	--	--
Solyc02g070980.1	1757.61	1729.78	1848.97	417.456	337.499	226.458	37310	34266	47609	9283	7215	5459	SL4.0ch02	38529093	38529890	+	Solyc02g070980.1	--	K08912 light-harvesting complex II chlorophyll a/b binding protein 1 | (RefSeq) Cab-1A; chlorophyll a/b-binding protein Cab-1A (A)	ko00196: Photosynthesis - antenna proteins; ko01100: Metabolic pathways	chlorophyll a/b-binding protein Cab-1A [Solanum lycopersicum]	CB2B_SOLLC RecName: Full=Chlorophyll a-b binding protein 1B, chloroplastic; AltName: Full=LHCII type I CAB-1B; Short=LHCP; Flags: Precursor;	A0A6N2BYT0_SOLCI RecName: Full=Chlorophyll a-b binding protein, chloroplastic {ECO:0000256|RuleBase:RU363080};	--	GO:0009535,chloroplast thylakoid membrane; GO:0016021,integral component of membrane; GO:0009522,photosystem I; GO:0009523,photosystem II; GO:0016168,chlorophyll binding; GO:0046872,metal ion binding; GO:0009768,photosynthesis, light harvesting in photosystem I; GO:0009416,response to light stimulus; GO:0003674,molecular_function; GO:0005488,binding; GO:0046906,tetrapyrrole binding; GO:0097159,or…	PF00504.24:Chlorophyll A-B binding protein	--	--	--
Solyc02g070990.1	1111.75	1158.53	1198.69	381.435	328.284	226.126	23600	22950	30865	8482	7018	5451	SL4.0ch02	38531432	38532229	+	Solyc02g070990.1	--	K08912 light-harvesting complex II chlorophyll a/b binding protein 1 | (RefSeq) chlorophyll a-b binding protein 1C, chloroplastic (A)	ko00196: Photosynthesis - antenna proteins; ko01100: Metabolic pathways	chlorophyll a-b binding protein 1, chloroplastic [Solanum lycopersicum]	CB2B_SOLLC RecName: Full=Chlorophyll a-b binding protein 1B, chloroplastic; AltName: Full=LHCII type I CAB-1B; Short=LHCP; Flags: Precursor;	A0A6N2BYT0_SOLCI RecName: Full=Chlorophyll a-b binding protein, chloroplastic {ECO:0000256|RuleBase:RU363080};	--	GO:0009535,chloroplast thylakoid membrane; GO:0016021,integral component of membrane; GO:0009522,photosystem I; GO:0009523,photosystem II; GO:0016168,chlorophyll binding; GO:0046872,metal ion binding; GO:0009768,photosynthesis, light harvesting in photosystem I; GO:0009416,response to light stimulus; GO:0003674,molecular_function; GO:0005488,binding; GO:0046906,tetrapyrrole binding; GO:0097159,or…	PF00504.24:Chlorophyll A-B binding protein	--	--	--
Solyc02g071000.1	3285.33	3242.99	3337.2	1523	1311.36	941.631	69740	64242	85929	33867	28034	22699	SL4.0ch02	38533832	38534629	+	Solyc02g071000.1	--	K08912 light-harvesting complex II chlorophyll a/b binding protein 1 | (RefSeq) Cab-1D; chlorophyll a-b binding protein 1D (A)	ko00196: Photosynthesis - antenna proteins; ko01100: Metabolic pathways	chlorophyll a-b binding protein 1D [Solanum lycopersicum]	CB2B_SOLLC RecName: Full=Chlorophyll a-b binding protein 1B, chloroplastic; AltName: Full=LHCII type I CAB-1B; Short=LHCP; Flags: Precursor;	M1DQW0_SOLTU RecName: Full=Chlorophyll a-b binding protein, chloroplastic {ECO:0000256|RuleBase:RU363080};	--	GO:0009535,chloroplast thylakoid membrane; GO:0016021,integral component of membrane; GO:0009522,photosystem I; GO:0009523,photosystem II; GO:0016168,chlorophyll binding; GO:0046872,metal ion binding; GO:0009768,photosynthesis, light harvesting in photosystem I; GO:0009416,response to light stimulus; GO:0003674,molecular_function; GO:0005488,binding; GO:0046906,tetrapyrrole binding; GO:0097159,or…	PF00504.24:Chlorophyll A-B binding protein	--	--	--
Solyc02g071010.1	5958.82	5803.07	5912.8	3708.89	3079.92	2447.1	126492	114956	152248	82475	65842	58990	SL4.0ch02	38536273	38537070	+	Solyc02g071010.1	--	K08912 light-harvesting complex II chlorophyll a/b binding protein 1 | (RefSeq) chlorophyll a-b binding protein 1C, chloroplastic (A)	ko00196: Photosynthesis - antenna proteins; ko01100: Metabolic pathways	chlorophyll a-b binding protein 1B, chloroplastic [Solanum lycopersicum]	CB2B_SOLLC RecName: Full=Chlorophyll a-b binding protein 1B, chloroplastic; AltName: Full=LHCII type I CAB-1B; Short=LHCP; Flags: Precursor;	A0A6N2BYT0_SOLCI RecName: Full=Chlorophyll a-b binding protein, chloroplastic {ECO:0000256|RuleBase:RU363080};	--	GO:0009535,chloroplast thylakoid membrane; GO:0016021,integral component of membrane; GO:0009522,photosystem I; GO:0009523,photosystem II; GO:0016168,chlorophyll binding; GO:0046872,metal ion binding; GO:0009768,photosynthesis, light harvesting in photosystem I; GO:0009416,response to light stimulus; GO:0003674,molecular_function; GO:0005488,binding; GO:0046906,tetrapyrrole binding; GO:0097159,or…	PF00504.24:Chlorophyll A-B binding protein	--	--	--
Solyc02g071090.3	20.4273	21.0019	20.9172	47.2795	59.0261	61.0093	789	757	980	1913	2296	2676	SL4.0ch02	38591616	38593875	-	Solyc02g071090.3	--	--	--	probable purine permease 10 [Solanum lycopersicum]	PUP10_ARATH RecName: Full=Probable purine permease 10; Short=AtPUP10;	A0A3Q7F460_SOLLC RecName: Full=Probable purine permease {ECO:0000256|RuleBase:RU368015};	--	GO:0016021,integral component of membrane; GO:0016020,membrane; GO:0005345,purine nucleobase transmembrane transporter activity; GO:0015211,purine nucleoside transmembrane transporter activity; GO:0006863,purine nucleobase transport; GO:0009624,response to nematode; GO:0003674,molecular_function; GO:0005215,transporter activity; GO:0015205,nucleobase transmembrane transporter activity; GO:0022857…	PF16913.8:Purine nucleobase transmembrane transport	--	--	--
Solyc02g071470.4	0.5342	0.7834	0.5563	1.2884	1.8148	1.4856	19	26	24	48	65	60	SL4.0ch02	38908906	38910828	-	Solyc02g071470.4	--	K24028 salicylic acid 3-hydroxylase [EC:1.14.11.-] | (RefSeq) SlDMR6-1; 2-oxoglutarate Fe(II) dependent oxygenase superfamily protein (A)	--	protein SRG1-like [Solanum lycopersicum]	SRG1_ARATH RecName: Full=Protein SRG1; Short=AtSRG1; AltName: Full=Protein SENESCENCE-RELATED GENE 1;	A0A3Q7F2X9_SOLLC SubName: Full=Uncharacterized protein {ECO:0000313|EnsemblPlants:Solyc02g071475.1.1};	Iron/ascorbate family oxidoreductases	GO:0046872,metal ion binding; GO:0016682,oxidoreductase activity, acting on diphenols and related substances as donors, oxygen as acceptor; GO:0010150,leaf senescence; GO:0003674,molecular_function; GO:0005488,binding; GO:0043167,ion binding; GO:0043169,cation binding; GO:0003824,catalytic activity; GO:0016491,oxidoreductase activity; GO:0016679,oxidoreductase activity, acting on diphenols and re…	PF14226.9:non-haem dioxygenase in morphine synthesis N-terminal	--	--	--
Solyc02g071530.2	0.9613	1.0301	0.8759	0.4991	0.4354	0.4158	57	57	63	31	26	28	SL4.0ch02	38936151	38944730	+	Solyc02g071530.2	--	K10746 exonuclease 1 [EC:3.1.-.-] | (RefSeq) exonuclease 1 isoform X3 (A)	ko03430: Mismatch repair	exonuclease 1 isoform X3 [Solanum lycopersicum]	EXO1_ARATH RecName: Full=Exonuclease 1; EC=3.1.-.-;	A0A3Q7F2Y9_SOLLC RecName: Full=Exonuclease 1 {ECO:0000256|RuleBase:RU910737}; EC=3.1.-.- {ECO:0000256|RuleBase:RU910737};	5'-3' exonuclease	GO:0005634,nucleus; GO:0035312,5'-3' exodeoxyribonuclease activity; GO:0017108,5'-flap endonuclease activity; GO:0003677,DNA binding; GO:0046872,metal ion binding; GO:0032183,SUMO binding; GO:0006310,DNA recombination; GO:0006281,DNA repair; GO:0003674,molecular_function; GO:0003824,catalytic activity; GO:0004518,nuclease activity; GO:0004527,exonuclease activity; GO:0004529,exodeoxyribonuclease …	PF00752.20:XPG N-terminal domain	--	--	--
Solyc02g071560.4	0.1231	0.1154	0.3425	0.4554	0.5653	0.5014	8	7	27	31	37	37	SL4.0ch02	38979915	38983021	-	Solyc02g071560.4	--	K25898 CO(2)-response secreted protease | (RefSeq) CO(2)-response secreted protease (A)	--	subtilisin-like protease SBT5.6 [Solanum lycopersicum]	SBT56_ARATH RecName: Full=Subtilisin-like protease SBT5.6 {ECO:0000303|PubMed:16193095}; EC=3.4.21.- {ECO:0000255|PROSITE-ProRule:PRU10082}; AltName: Full=Subtilase subfamily 5 member 6 {ECO:0000303|PubMed:16193095}; Short=AtSBT5.6 {ECO:0000303|PubMed:16193095}; Flags: Precursor;	A0A6N2AUL8_SOLCI SubName: Full=Uncharacterized protein {ECO:0000313|EMBL:TMW83533.1};	--	GO:0005576,extracellular region; GO:0004252,serine-type endopeptidase activity; GO:0006508,proteolysis; GO:0003674,molecular_function; GO:0003824,catalytic activity; GO:0004175,endopeptidase activity; GO:0008233,peptidase activity; GO:0008236,serine-type peptidase activity; GO:0016787,hydrolase activity; GO:0017171,serine hydrolase activity; GO:0140096,catalytic activity, acting on a protein; GO:…	PF00082.25:Subtilase family	--	--	--
Solyc02g071610.3	36.9399	40.4719	39.0602	15.1162	13.2568	13.0161	1472	1505	1888	631	532	589	SL4.0ch02	39024778	39027300	+	Solyc02g071610.3	--	--	--	GDSL esterase/lipase At5g45670 [Solanum lycopersicum]	GDL82_ARATH RecName: Full=GDSL esterase/lipase At5g45670; EC=3.1.1.-; AltName: Full=Extracellular lipase At5g45670; Flags: Precursor;	A0A0V0HUJ0_SOLCH SubName: Full=Putative GDSL esterase/lipase-like {ECO:0000313|EMBL:JAP23163.1};	--	GO:0005576,extracellular region; GO:0016788,hydrolase activity, acting on ester bonds; GO:0016042,lipid catabolic process; GO:0003674,molecular_function; GO:0003824,catalytic activity; GO:0016787,hydrolase activity; GO:0006629,lipid metabolic process; GO:0008150,biological_process; GO:0008152,metabolic process; GO:0009056,catabolic process; GO:0044238,primary metabolic process; GO:0071704,organic…	PF00657.25:GDSL-like Lipase/Acylhydrolase	--	--	--
Solyc02g071620.3	7.5505	10.0924	9.1721	4.9155	4.7952	4.1585	283	353	417	193	181	177	SL4.0ch02	39030605	39032855	+	Solyc02g071620.3	--	--	--	GDSL esterase/lipase At1g29670 [Solanum lycopersicum]	GDL15_ARATH RecName: Full=GDSL esterase/lipase At1g29670; EC=3.1.1.-; AltName: Full=Extracellular lipase At1g29670; Flags: Precursor;	M1AB08_SOLTU SubName: Full=GDSL-lipase 1 {ECO:0000313|EnsemblPlants:PGSC0003DMT400018702};	--	GO:0048046,apoplast; GO:0009534,chloroplast thylakoid; GO:0005634,nucleus; GO:0016788,hydrolase activity, acting on ester bonds; GO:0016042,lipid catabolic process; GO:0003674,molecular_function; GO:0003824,catalytic activity; GO:0016787,hydrolase activity; GO:0006629,lipid metabolic process; GO:0008150,biological_process; GO:0008152,metabolic process; GO:0009056,catabolic process; GO:0044238,pri…	PF00657.25:GDSL-like Lipase/Acylhydrolase	--	--	--
Solyc02g071820.4	0.9743	1.1331	1.097	3.1758	3.3624	3.7038	82	89	112	280	285	354	SL4.0ch02	39182084	39190985	-	Solyc02g071820.4	--	K13416 brassinosteroid insensitive 1-associated receptor kinase 1 [EC:2.7.10.1 2.7.11.1] | (RefSeq) SERK3A; somatic embryogenesis receptor kinase 3A precursor (A)	ko04016: MAPK signaling pathway - plant; ko04075: Plant hormone signal transduction; ko04626: Plant-pathogen interaction	LOW QUALITY PROTEIN: uncharacterized protein LOC101253557 [Solanum lycopersicum]	Y1765_ARATH RecName: Full=Probable LRR receptor-like serine/threonine-protein kinase At1g07650; EC=2.7.11.1; Flags: Precursor;	A0A3Q7F341_SOLLC RecName: Full=Protein kinase domain-containing protein {ECO:0000259|PROSITE:PS50011};	--	GO:0016021,integral component of membrane; GO:0005886,plasma membrane; GO:0005524,ATP binding; GO:0106310,protein serine kinase activity; GO:0004674,protein serine/threonine kinase activity; GO:0006468,protein phosphorylation; GO:0000166,nucleotide binding; GO:0003674,molecular_function; GO:0005488,binding; GO:0017076,purine nucleotide binding; GO:0030554,adenyl nucleotide binding; GO:0032553,rib…	PF07714.20:Protein tyrosine and serine/threonine kinase	--	--	--
Solyc02g071930.2	1.2918	1.4766	0.8875	0.5755	0.171	0.1138	30	32	25	14	4	3	SL4.0ch02	39308737	39309609	+	Solyc02g071930.2	--	K15731 carboxy-terminal domain RNA polymerase II polypeptide A small phosphatase [EC:3.1.3.16] | (RefSeq) CTD small phosphatase-like protein (A)	--	CTD small phosphatase-like protein [Solanum lycopersicum]	TIM50_PHYIN RecName: Full=Mitochondrial import inner membrane translocase subunit TIM50; AltName: Full=NIF domain protein 3; Flags: Precursor;	A0A3Q7F2P6_SOLLC RecName: Full=FCP1 homology domain-containing protein {ECO:0000259|PROSITE:PS50969};	TFIIF-interacting CTD phosphatase, including NLI-interacting factor (involved in RNA polymerase II regulation)	GO:0016021,integral component of membrane; GO:0005744,TIM23 mitochondrial import inner membrane translocase complex; GO:0015031,protein transport; GO:0006810,transport; GO:0008104,protein localization; GO:0008150,biological_process; GO:0009987,cellular process; GO:0033036,macromolecule localization; GO:0045184,establishment of protein localization; GO:0051179,localization; GO:0051234,establishmen…	PF03031.21:NLI interacting factor-like phosphatase	--	--	--
Solyc02g072470.4	2.3274	2.4414	2.4774	5.381	5.9581	5.6038	237	232	306	574	611	648	SL4.0ch02	39676398	39680485	+	Solyc02g072470.4	--	K13420 LRR receptor-like serine/threonine-protein kinase FLS2 [EC:2.7.11.1] | (RefSeq) LRR receptor-like serine/threonine-protein kinase EFR (A)	ko04016: MAPK signaling pathway - plant; ko04626: Plant-pathogen interaction	probable LRR receptor-like serine/threonine-protein kinase At3g47570 [Solanum lycopersicum]	Y3475_ARATH RecName: Full=Probable LRR receptor-like serine/threonine-protein kinase At3g47570; EC=2.7.11.1; Flags: Precursor;	A0A6N2B7M7_SOLCI RecName: Full=Protein kinase domain-containing protein {ECO:0000259|PROSITE:PS50011};	--	GO:0016021,integral component of membrane; GO:0005886,plasma membrane; GO:0005524,ATP binding; GO:0106310,protein serine kinase activity; GO:0004674,protein serine/threonine kinase activity; GO:0006468,protein phosphorylation; GO:0000166,nucleotide binding; GO:0003674,molecular_function; GO:0005488,binding; GO:0017076,purine nucleotide binding; GO:0030554,adenyl nucleotide binding; GO:0032553,rib…	PF13855.9:Leucine rich repeat	--	--	--
Solyc02g077110.3	4.3248	3.2359	4.5148	2.6872	1.8804	1.9155	169	118	214	110	74	85	SL4.0ch02	40159551	40161111	+	Solyc02g077110.3	--	K16818 phospholipase A1 [EC:3.1.1.32] | (RefSeq) phospholipase A(1) DAD1, chloroplastic-like (A)	ko00564: Glycerophospholipid metabolism; ko00592: alpha-Linolenic acid metabolism; ko01100: Metabolic pathways; ko01110: Biosynthesis of secondary metabolites	phospholipase A1-II 1-like [Solanum lycopersicum]	PLA1_ORYSI RecName: Full=Phospholipase A1-II 1; EC=3.1.1.-;	A0A6N2B5E0_SOLCI RecName: Full=Phospholipase A1 {ECO:0000256|RuleBase:RU367093}; EC=3.1.1.- {ECO:0000256|RuleBase:RU367093};	Predicted lipase	GO:0005737,cytoplasm; GO:0008970,phospholipase A1 activity; GO:0016042,lipid catabolic process; GO:0003674,molecular_function; GO:0003824,catalytic activity; GO:0004620,phospholipase activity; GO:0016298,lipase activity; GO:0016787,hydrolase activity; GO:0016788,hydrolase activity, acting on ester bonds; GO:0052689,carboxylic ester hydrolase activity; GO:0006629,lipid metabolic process; GO:000815…	PF01764.28:Lipase (class 3)	--	--	--
Solyc02g077240.4	0.5147	0.3126	0.4809	0.8026	1.2607	0.8461	30	17	34	49	74	56	SL4.0ch02	40229739	40232831	+	Solyc02g077240.4	--	K01568 pyruvate decarboxylase [EC:4.1.1.1] | (RefSeq) pyruvate decarboxylase 1 (A)	ko00010: Glycolysis / Gluconeogenesis; ko01100: Metabolic pathways; ko01110: Biosynthesis of secondary metabolites	pyruvate decarboxylase 1 [Solanum lycopersicum]	PDC1_PEA RecName: Full=Pyruvate decarboxylase 1; Short=PDC; EC=4.1.1.1;	A0A6N2BAG9_SOLCI RecName: Full=Pyruvate decarboxylase {ECO:0000256|ARBA:ARBA00013202}; EC=4.1.1.1 {ECO:0000256|ARBA:ARBA00013202};	Thiamine pyrophosphate-requiring enzyme	GO:0000287,magnesium ion binding; GO:0004737,pyruvate decarboxylase activity; GO:0030976,thiamine pyrophosphate binding; GO:0003674,molecular_function; GO:0005488,binding; GO:0043167,ion binding; GO:0043169,cation binding; GO:0046872,metal ion binding; GO:0003824,catalytic activity; GO:0016829,lyase activity; GO:0016830,carbon-carbon lyase activity; GO:0016831,carboxy-lyase activity; GO:0019842,v…	PF02776.21:Thiamine pyrophosphate enzyme, N-terminal TPP binding domain	--	--	--
Solyc02g077270.4	2.5553	1.7642	1.9794	4.584	4.5468	4.7269	149	96	140	280	267	313	SL4.0ch02	40248344	40251974	-	Solyc02g077270.4	--	--	--	sodium/calcium exchanger NCL1-like [Solanum lycopersicum]	NCL_ARATH RecName: Full=Sodium/calcium exchanger NCL {ECO:0000305}; AltName: Full=Na(+)/Ca(2+)-exchange protein NCL {ECO:0000305}; AltName: Full=Protein NCX-like {ECO:0000303|PubMed:23148213}; Short=AtNCL {ECO:0000303|PubMed:23148213};	M1C3U6_SOLTU SubName: Full=Calmodulin {ECO:0000313|EnsemblPlants:PGSC0003DMT400059123};	--	GO:0016021,integral component of membrane; GO:0016020,membrane; GO:0000325,plant-type vacuole; GO:0005886,plasma membrane; GO:0009506,plasmodesma; GO:0005774,vacuolar membrane; GO:0005773,vacuole; GO:0005509,calcium ion binding; GO:0015369,calcium:proton antiporter activity; GO:0005432,calcium:sodium antiporter activity; GO:0003729,mRNA binding; GO:0055074,calcium ion homeostasis; GO:0070588,calc…	PF13499.9:EF-hand domain pair	--	--	--
Solyc02g077300.2	1.8724	2.0065	2.4639	1.1343	1.5017	0.6025	52	52	83	33	42	19	SL4.0ch02	40268368	40270362	+	Solyc02g077300.2	--	K00430 peroxidase [EC:1.11.1.7] | (RefSeq) peroxidase 19 (A)	ko00940: Phenylpropanoid biosynthesis; ko01100: Metabolic pathways; ko01110: Biosynthesis of secondary metabolites	peroxidase 19 [Solanum lycopersicum]	PER19_ARATH RecName: Full=Peroxidase 19; Short=Atperox P19; EC=1.11.1.7; AltName: Full=ATP51; Flags: Precursor;	A0A3Q7FQ89_SOLLC RecName: Full=Peroxidase {ECO:0000256|ARBA:ARBA00012313, ECO:0000256|RuleBase:RU362060}; EC=1.11.1.7 {ECO:0000256|ARBA:ARBA00012313, ECO:0000256|RuleBase:RU362060};	--	GO:0005576,extracellular region; GO:0009505,plant-type cell wall; GO:0020037,heme binding; GO:0046872,metal ion binding; GO:0004601,peroxidase activity; GO:0042744,hydrogen peroxide catabolic process; GO:0006979,response to oxidative stress; GO:0003674,molecular_function; GO:0005488,binding; GO:0046906,tetrapyrrole binding; GO:0097159,organic cyclic compound binding; GO:1901363,heterocyclic compo…	PF00141.26:Peroxidase	--	--	--
Solyc02g077370.1	3.3261	3.73	2.8058	8.5654	8.6024	8.4462	43	45	44	116	112	124	SL4.0ch02	40311975	40312460	-	Solyc02g077370.1	--	K13433 pathogenesis-related genes transcriptional activator PTI5 | (RefSeq) PTI5; pathogenesis-related genes transcriptional activator PTI5 (A)	ko04626: Plant-pathogen interaction	pathogenesis-related genes transcriptional activator PTI5 [Solanum lycopersicum]	PTI5_SOLLC RecName: Full=Pathogenesis-related genes transcriptional activator PTI5; AltName: Full=PTO-interacting protein 5;	A0A6N2AL97_SOLCI RecName: Full=AP2/ERF domain-containing protein {ECO:0000259|PROSITE:PS51032};	--	GO:0005634,nucleus; GO:0003677,DNA binding; GO:0003700,DNA-binding transcription factor activity; GO:0006952,defense response; GO:0009873,ethylene-activated signaling pathway; GO:0003674,molecular_function; GO:0003676,nucleic acid binding; GO:0005488,binding; GO:0097159,organic cyclic compound binding; GO:1901363,heterocyclic compound binding; GO:0140110,transcription regulator activity; GO:00069…	PF00847.23:AP2 domain	AP2/ERF-ERF	TF	AP2/ERF->AP2/ERF-ERF
Solyc02g077420.3	73.2198	79.4315	74.0048	33.9856	32.964	23.291	2832	2867	3472	1377	1284	1023	SL4.0ch02	40349525	40351065	-	Solyc02g077420.3	--	K16818 phospholipase A1 [EC:3.1.1.32] | (RefSeq) phospholipase A(1) DAD1, chloroplastic-like (A)	ko00564: Glycerophospholipid metabolism; ko00592: alpha-Linolenic acid metabolism; ko01100: Metabolic pathways; ko01110: Biosynthesis of secondary metabolites	phospholipase A1-II 1 [Solanum lycopersicum]	PLA1_ORYSI RecName: Full=Phospholipase A1-II 1; EC=3.1.1.-;	A0A3Q7F5D0_SOLLC RecName: Full=Phospholipase A1 {ECO:0000256|RuleBase:RU367093}; EC=3.1.1.- {ECO:0000256|RuleBase:RU367093};	Predicted lipase	GO:0005737,cytoplasm; GO:0008970,phospholipase A1 activity; GO:0016042,lipid catabolic process; GO:0003674,molecular_function; GO:0003824,catalytic activity; GO:0004620,phospholipase activity; GO:0016298,lipase activity; GO:0016787,hydrolase activity; GO:0016788,hydrolase activity, acting on ester bonds; GO:0052689,carboxylic ester hydrolase activity; GO:0006629,lipid metabolic process; GO:000815…	PF01764.28:Lipase (class 3)	--	--	--
Solyc02g077430.4	109.284	119.451	111.33	49.2713	56.1173	44.5219	4349	4436	5374	2054	2249	2012	SL4.0ch02	40363439	40365001	-	Solyc02g077430.4	--	K16818 phospholipase A1 [EC:3.1.1.32] | (RefSeq) phospholipase A(1) DAD1, chloroplastic-like (A)	ko00564: Glycerophospholipid metabolism; ko00592: alpha-Linolenic acid metabolism; ko01100: Metabolic pathways; ko01110: Biosynthesis of secondary metabolites	phospholipase A1-IIgamma [Solanum lycopersicum]	DSEL_ARATH RecName: Full=Phospholipase A1-IIgamma; EC=3.1.1.-; AltName: Full=DAD1-like seedling establishment-related lipase; Short=AtDSEL; Short=Phospholipase DSEL;	A0A3Q7F3J5_SOLLC RecName: Full=Phospholipase A1 {ECO:0000256|RuleBase:RU367093}; EC=3.1.1.- {ECO:0000256|RuleBase:RU367093};	Predicted lipase	GO:0005737,cytoplasm; GO:0047372,acylglycerol lipase activity; GO:0008970,phospholipase A1 activity; GO:0046340,diacylglycerol catabolic process; GO:0019915,lipid storage; GO:0052651,monoacylglycerol catabolic process; GO:0010187,negative regulation of seed germination; GO:0003674,molecular_function; GO:0003824,catalytic activity; GO:0016298,lipase activity; GO:0016787,hydrolase activity; GO:0016…	PF01764.28:Lipase (class 3)	--	--	--
Solyc02g077610.3	6.0312	6.4997	7.2323	2.617	3.0965	2.8366	176	177	256	80	91	94	SL4.0ch02	40483346	40487516	-	Solyc02g077610.3	--	--	--	NAC domain-containing protein 73 [Solanum lycopersicum]	NAC73_ARATH RecName: Full=NAC domain-containing protein 73 {ECO:0000303|PubMed:15029955}; Short=ANAC073 {ECO:0000303|PubMed:15029955}; AltName: Full=Protein SECONDARY WALL-ASSOCIATED NAC DOMAIN PROTEIN 2 {ECO:0000303|PubMed:18952777};	A0A3Q7FQE6_SOLLC RecName: Full=NAC domain-containing protein {ECO:0000259|PROSITE:PS51005};	--	GO:0005634,nucleus; GO:0003700,DNA-binding transcription factor activity; GO:0000976,transcription cis-regulatory region binding; GO:0045893,positive regulation of DNA-templated transcription; GO:2000652,regulation of secondary cell wall biogenesis; GO:0006355,regulation of DNA-templated transcription; GO:0003674,molecular_function; GO:0140110,transcription regulator activity; GO:0001067,transcri…	PF02365.18:No apical meristem (NAM) protein	NAC	TF	NAC
Solyc02g077840.2	2.3495	1.9968	1.3358	4.9498	4.1833	4.2093	29	23	20	64	52	59	SL4.0ch02	40673557	40674020	-	Solyc02g077840.2	--	K09286 EREBP-like factor | (RefSeq) ERF3; ethylene response factor 3 (A)	--	ethylene-responsive transcription factor 12 [Solanum lycopersicum]	ERF81_ARATH RecName: Full=Ethylene-responsive transcription factor 12; Short=AtERF12; AltName: Full=Ethylene-responsive element-binding factor 12; Short=EREBP-12;	A0A3Q7F492_SOLLC RecName: Full=AP2/ERF domain-containing protein {ECO:0000259|PROSITE:PS51032};	--	GO:0005634,nucleus; GO:0003677,DNA binding; GO:0003700,DNA-binding transcription factor activity; GO:0006952,defense response; GO:0009873,ethylene-activated signaling pathway; GO:0003674,molecular_function; GO:0003676,nucleic acid binding; GO:0005488,binding; GO:0097159,organic cyclic compound binding; GO:1901363,heterocyclic compound binding; GO:0140110,transcription regulator activity; GO:00069…	--	AP2/ERF-ERF	TF	AP2/ERF->AP2/ERF-ERF
Solyc02g078500.2	2.9164	2.5939	2.7409	1.0579	1.3032	1.1814	100	83	114	38	45	46	SL4.0ch02	41149311	41151806	+	Solyc02g078500.2	--	--	--	stem-specific protein TSJT1-like isoform X3 [Solanum lycopersicum]	TSJT1_TOBAC RecName: Full=Stem-specific protein TSJT1;	K4B974_SOLLC RecName: Full=DUF3700 domain-containing protein {ECO:0000259|SMART:SM01172};	--	--	PF12481.11:Aluminium induced protein	--	--	--
Solyc02g078850.1	18.882	20.4178	20.095	10.6511	8.1816	11.2613	220	222	284	130	96	149	SL4.0ch02	41479422	41479859	-	Solyc02g078850.1	--	--	--	glycine-rich cell wall structural protein 1.8 [Solanum lycopersicum]	--	A0A3Q7F4T6_SOLLC SubName: Full=Uncharacterized protein {ECO:0000313|EnsemblPlants:Solyc02g078850.1.1.1};	--	--	PF07172.14:Glycine rich protein family	--	--	--
Solyc02g079440.3	1.8134	1.8435	1.4566	0.5326	0.5771	0.4094	78	74	76	24	25	20	SL4.0ch02	41985298	41986914	-	Solyc02g079440.3	--	K22395 cinnamyl-alcohol dehydrogenase [EC:1.1.1.195] | (RefSeq) berberine bridge enzyme-like 15 (A)	ko00940: Phenylpropanoid biosynthesis; ko01100: Metabolic pathways; ko01110: Biosynthesis of secondary metabolites	berberine bridge enzyme-like 22 [Solanum lycopersicum]	BBE22_ARATH RecName: Full=Berberine bridge enzyme-like 22 {ECO:0000303|PubMed:26037923}; Short=AtBBE-like 22 {ECO:0000303|PubMed:26037923}; EC=1.1.1.- {ECO:0000250|UniProtKB:O64743}; Flags: Precursor;	A0A3Q7F561_SOLLC RecName: Full=FAD-binding PCMH-type domain-containing protein {ECO:0000259|PROSITE:PS51387};	--	GO:0005576,extracellular region; GO:0009505,plant-type cell wall; GO:0071949,FAD binding; GO:0016491,oxidoreductase activity; GO:0071456,cellular response to hypoxia; GO:0010729,positive regulation of hydrogen peroxide biosynthetic process; GO:0009753,response to jasmonic acid; GO:0000166,nucleotide binding; GO:0003674,molecular_function; GO:0005488,binding; GO:0036094,small molecule binding; GO:…	PF01565.26:FAD binding domain	--	--	--
Solyc02g079510.3	3.6398	3.9897	3.7337	10.7685	9.2976	8.3677	131	134	163	406	337	342	SL4.0ch02	42027249	42029722	-	Solyc02g079510.3	--	K00430 peroxidase [EC:1.11.1.7] | (RefSeq) TAP2; suberization-associated anionic peroxidase 2 precursor (A)	ko00940: Phenylpropanoid biosynthesis; ko01100: Metabolic pathways; ko01110: Biosynthesis of secondary metabolites	suberization-associated anionic peroxidase 2 precursor [Solanum lycopersicum]	PER2_SOLLC RecName: Full=Suberization-associated anionic peroxidase 2; EC=1.11.1.7; AltName: Full=TMP2; Flags: Precursor;	A0A3Q7FRK3_SOLLC RecName: Full=Peroxidase {ECO:0000256|ARBA:ARBA00012313}; EC=1.11.1.7 {ECO:0000256|ARBA:ARBA00012313};	--	GO:0005576,extracellular region; GO:0020037,heme binding; GO:0046872,metal ion binding; GO:0004601,peroxidase activity; GO:0042744,hydrogen peroxide catabolic process; GO:0006979,response to oxidative stress; GO:0003674,molecular_function; GO:0005488,binding; GO:0046906,tetrapyrrole binding; GO:0097159,organic cyclic compound binding; GO:1901363,heterocyclic compound binding; GO:0043167,ion bindi…	PF00141.26:Peroxidase	--	--	--
Solyc02g079540.2	0.1258	0.2097	0.0806	0.4936	0.6383	0.6645	9	14	7	37	46	54	SL4.0ch02	42052255	42055487	+	Solyc02g079540.2	--	K13430 serine/threonine-protein kinase PBS1 [EC:2.7.11.1] | (RefSeq) serine/threonine-protein kinase PBS1 isoform X2 (A)	ko04626: Plant-pathogen interaction	uncharacterized protein LOC101264400 [Solanum lycopersicum]	SD113_ARATH RecName: Full=G-type lectin S-receptor-like serine/threonine-protein kinase SD1-13; EC=2.7.11.1; AltName: Full=Calmodulin-binding receptor-like protein kinase 1; AltName: Full=Receptor-like protein kinase 2; AltName: Full=S-domain-1 (SD1) receptor kinase 13; Short=SD1-13; Flags: Precursor;	A0A3Q7F4K4_SOLLC RecName: Full=Receptor-like serine/threonine-protein kinase {ECO:0000256|PIRNR:PIRNR000641}; EC=2.7.11.1 {ECO:0000256|PIRNR:PIRNR000641};	--	GO:0005576,extracellular region; GO:0016021,integral component of membrane; GO:0005886,plasma membrane; GO:0005524,ATP binding; GO:0005516,calmodulin binding; GO:0030246,carbohydrate binding; GO:0004672,protein kinase activity; GO:0106310,protein serine kinase activity; GO:0004674,protein serine/threonine kinase activity; GO:0031625,ubiquitin protein ligase binding; GO:0071446,cellular response t…	PF07714.20:Protein tyrosine and serine/threonine kinase	--	--	--
Solyc02g079710.4	0.2875	0.0725	0.2649	1.0332	1.3937	1.1913	17	4	19	64	83	80	SL4.0ch02	42153276	42156329	-	Solyc02g079710.4	--	K13430 serine/threonine-protein kinase PBS1 [EC:2.7.11.1] | (RefSeq) serine/threonine-protein kinase PBS1 isoform X2 (A)	ko04626: Plant-pathogen interaction	receptor-like serine/threonine-protein kinase SD1-8 isoform X1 [Solanum lycopersicum]	SD18_ARATH RecName: Full=Receptor-like serine/threonine-protein kinase SD1-8; EC=2.7.11.1; AltName: Full=Arabidopsis thaliana receptor kinase 3; AltName: Full=S-domain-1 (SD1) receptor kinase 8; Short=SD1-8; Flags: Precursor;	A0A3Q7FRP6_SOLLC RecName: Full=Receptor-like serine/threonine-protein kinase {ECO:0000256|PIRNR:PIRNR000641}; EC=2.7.11.1 {ECO:0000256|PIRNR:PIRNR000641};	--	GO:0016021,integral component of membrane; GO:0005886,plasma membrane; GO:0009506,plasmodesma; GO:0005773,vacuole; GO:0005524,ATP binding; GO:0030246,carbohydrate binding; GO:0106310,protein serine kinase activity; GO:0004674,protein serine/threonine kinase activity; GO:0004675,transmembrane receptor protein serine/threonine kinase activity; GO:0031625,ubiquitin protein ligase binding; GO:0006468…	PF07714.20:Protein tyrosine and serine/threonine kinase	--	--	--
Solyc02g079870.4	6.869	8.4984	7.2588	4.1728	4.0925	3.2994	110	127	141	70	66	60	SL4.0ch02	42258026	42258861	+	Solyc02g079870.4	--	--	--	uncharacterized protein LOC101267080 [Solanum lycopersicum]	--	A0A3Q7F5D3_SOLLC SubName: Full=Uncharacterized protein {ECO:0000313|EnsemblPlants:Solyc02g079870.3.1};	--	--	--	--	--	--
Solyc02g079940.3	4.6815	4.816	4.8244	1.3854	1.627	1.1543	100	96	125	31	35	28	SL4.0ch02	42311917	42313343	+	Solyc02g079940.3	--	--	--	uncharacterized protein LOC101266181 [Solanum lycopersicum]	DEAL2_ARATH RecName: Full=Protein DESIGUAL 2 {ECO:0000303|PubMed:29139551}; Flags: Precursor;	A0A3Q7F5E8_SOLLC SubName: Full=Uncharacterized protein {ECO:0000313|EnsemblPlants:Solyc02g079940.3.1};	--	GO:0005789,endoplasmic reticulum membrane; GO:0016021,integral component of membrane; GO:0009855,determination of bilateral symmetry; GO:0048366,leaf development; GO:0007275,multicellular organism development; GO:0007389,pattern specification process; GO:0008150,biological_process; GO:0009799,specification of symmetry; GO:0032501,multicellular organismal process; GO:0032502,developmental process;…	PF06749.15:Protein of unknown function (DUF1218)	--	--	--
Solyc02g079990.3	0.7935	0.9389	0.9676	3.2824	2.7249	3.4501	48	53	71	208	166	237	SL4.0ch02	42337340	42340438	-	Solyc02g079990.3	--	K13430 serine/threonine-protein kinase PBS1 [EC:2.7.11.1] | (RefSeq) serine/threonine-protein kinase PBS1 isoform X2 (A)	ko04626: Plant-pathogen interaction	putative receptor-like protein kinase At4g00960 [Solanum lycopersicum]	CRK26_ARATH RecName: Full=Cysteine-rich receptor-like protein kinase 26; Short=Cysteine-rich RLK26; EC=2.7.11.-; Flags: Precursor;	A0A3Q7F6U5_SOLLC SubName: Full=Uncharacterized protein {ECO:0000313|EnsemblPlants:Solyc02g080050.2.1};	--	GO:0016021,integral component of membrane; GO:0005886,plasma membrane; GO:0005524,ATP binding; GO:0106310,protein serine kinase activity; GO:0004674,protein serine/threonine kinase activity; GO:0006468,protein phosphorylation; GO:0000166,nucleotide binding; GO:0003674,molecular_function; GO:0005488,binding; GO:0017076,purine nucleotide binding; GO:0030554,adenyl nucleotide binding; GO:0032553,rib…	PF07714.20:Protein tyrosine and serine/threonine kinase	--	--	--
Solyc02g080040.4	2.0562	2.4108	2.6524	4.9187	4.612	6.0285	85	93	133	213	192	283	SL4.0ch02	42358144	42360414	-	Solyc02g080040.4	--	K13430 serine/threonine-protein kinase PBS1 [EC:2.7.11.1] | (RefSeq) serine/threonine-protein kinase PBS1 isoform X2 (A)	ko04626: Plant-pathogen interaction	cysteine-rich receptor-like protein kinase 10 [Solanum lycopersicum]	CRK10_ARATH RecName: Full=Cysteine-rich receptor-like protein kinase 10; Short=Cysteine-rich RLK10; EC=2.7.11.-; AltName: Full=Receptor-like protein kinase 4; Flags: Precursor;	A0A3Q7F6U5_SOLLC SubName: Full=Uncharacterized protein {ECO:0000313|EnsemblPlants:Solyc02g080050.2.1};	--	GO:0005829,cytosol; GO:0016021,integral component of membrane; GO:0005886,plasma membrane; GO:0005524,ATP binding; GO:0106310,protein serine kinase activity; GO:0004674,protein serine/threonine kinase activity; GO:0042742,defense response to bacterium; GO:0006468,protein phosphorylation; GO:0000166,nucleotide binding; GO:0003674,molecular_function; GO:0005488,binding; GO:0017076,purine nucleotide…	PF07714.20:Protein tyrosine and serine/threonine kinase	--	--	--
Solyc02g080145.1	10.6512	11.0109	11.0537	6.2202	5.9725	4.6345	85	82	107	52	48	42	SL4.0ch02	42434226	42439044	-	Solyc02g080145.1	--	--	--	--	--	--	--	--	--	--	--	--
Solyc02g080330.4	5.8759	6.9519	7.2752	3.4823	0.8025	3.0007	269	297	404	167	37	156	SL4.0ch02	42561052	42563281	+	Solyc02g080330.4	--	K21995 cytochrome P450 family 77 subfamily A [EC:1.14.-.-] | (RefSeq) cytochrome P450 77A1 (A)	ko00073: Cutin, suberine and wax biosynthesis	cytochrome P450 77A1 [Solanum lycopersicum]	C77A3_SOYBN RecName: Full=Cytochrome P450 77A3; EC=1.14.-.-;	A0A6N2BJQ0_SOLCI SubName: Full=Uncharacterized protein {ECO:0000313|EMBL:TMW93830.1};	Cytochrome P450 CYP2 subfamily	GO:0016020,membrane; GO:0020037,heme binding; GO:0005506,iron ion binding; GO:0016709,oxidoreductase activity, acting on paired donors, with incorporation or reduction of molecular oxygen, NAD(P)H as one donor, and incorporation of one atom of oxygen; GO:0003674,molecular_function; GO:0005488,binding; GO:0046906,tetrapyrrole binding; GO:0097159,organic cyclic compound binding; GO:1901363,heterocy…	PF00067.25:Cytochrome P450	--	--	--
Solyc02g080670.3	2.0027	1.6539	1.6662	0.7016	0.3649	0.3236	109	84	110	40	20	20	SL4.0ch02	42828659	42832629	+	Solyc02g080670.3	--	K19791 iron transport multicopper oxidase | (RefSeq) L-ascorbate oxidase homolog (A)	--	L-ascorbate oxidase homolog [Solanum lycopersicum]	ASOL_BRANA RecName: Full=L-ascorbate oxidase homolog; EC=1.10.3.-; Flags: Precursor;	A0A3Q7F555_SOLLC SubName: Full=Uncharacterized protein {ECO:0000313|EnsemblPlants:Solyc02g080670.3.1};	Multicopper oxidases	GO:0005576,extracellular region; GO:0005507,copper ion binding; GO:0016491,oxidoreductase activity; GO:0003674,molecular_function; GO:0005488,binding; GO:0043167,ion binding; GO:0043169,cation binding; GO:0046872,metal ion binding; GO:0046914,transition metal ion binding; GO:0003824,catalytic activity; GO:0005575,cellular_component; GO:0110165,cellular anatomical entity	PF00394.25:Multicopper oxidase	--	--	--
Solyc02g081120.4	7.2311	7.8498	5.9808	3.3503	3.0405	2.8001	307	311	308	149	130	135	SL4.0ch02	43175431	43179388	+	Solyc02g081120.4	--	--	--	homeobox protein knotted-1-like LET6 [Solanum lycopersicum]	LET6_SOLLC RecName: Full=Homeobox protein knotted-1-like LET6;	Q9SAR2_SOLLC SubName: Full=Knotted 2 protein {ECO:0000313|EMBL:AAD00251.1};	Transcription factor MEIS1 and related HOX domain proteins	GO:0005634,nucleus; GO:0000981,DNA-binding transcription factor activity, RNA polymerase II-specific; GO:0000978,RNA polymerase II cis-regulatory region sequence-specific DNA binding; GO:0006357,regulation of transcription by RNA polymerase II; GO:0003674,molecular_function; GO:0003700,DNA-binding transcription factor activity; GO:0140110,transcription regulator activity; GO:0000976,transcription…	PF03790.16:KNOX1 domain	HB-KNOX	TF	HB->HB-KNOX
Solyc02g081270.4	0.7865	0.8187	1.1115	0.6221	0.3012	0.465	70	68	120	58	27	47	SL4.0ch02	43286312	43295744	+	Solyc02g081270.4	--	--	--	NAC domain-containing protein 86 isoform X1 [Solanum lycopersicum]	NAC54_ORYSJ RecName: Full=NAC domain-containing protein 54 {ECO:0000303|PubMed:18813954}; Short=ONAC054 {ECO:0000303|PubMed:18813954}; AltName: Full=Protein RICE DWARF VIRUS MULTIPLICATION 1 {ECO:0000303|PubMed:18980655};	A0A3Q7F664_SOLLC RecName: Full=NAC domain-containing protein {ECO:0000259|PROSITE:PS51005};	--	GO:0003677,DNA binding; GO:0006355,regulation of DNA-templated transcription; GO:0003674,molecular_function; GO:0003676,nucleic acid binding; GO:0005488,binding; GO:0097159,organic cyclic compound binding; GO:1901363,heterocyclic compound binding; GO:0006139,nucleobase-containing compound metabolic process; GO:0006351,DNA-templated transcription; GO:0006725,cellular aromatic compound metabolic pr…	PF02365.18:No apical meristem (NAM) protein	NAC	TF	NAC
Solyc02g081340.3	5.3703	5.9228	5.0414	19.683	23.1599	26.7522	137	141	156	526	595	775	SL4.0ch02	43327302	43328660	+	Solyc02g081340.3	--	K00799 glutathione S-transferase [EC:2.5.1.18] | (RefSeq) glutathione S-transferase F11 (A)	ko00480: Glutathione metabolism; ko01100: Metabolic pathways	glutathione S-transferase F11 [Solanum lycopersicum]	GSTFB_ARATH RecName: Full=Glutathione S-transferase F11 {ECO:0000303|PubMed:12090627}; Short=AtGSTF11 {ECO:0000303|PubMed:12090627}; EC=2.5.1.18 {ECO:0000250|UniProtKB:O80852}; AltName: Full=AtGSTF6 {ECO:0000303|PubMed:12090627}; AltName: Full=GST class-phi {ECO:0000303|PubMed:12090627}; AltName: Full=GST class-phi member 11 {ECO:0000303|PubMed:12090627};	A0A3Q7F5E7_SOLLC RecName: Full=Glutathione transferase {ECO:0000256|ARBA:ARBA00012452}; EC=2.5.1.18 {ECO:0000256|ARBA:ARBA00012452};	Glutathione S-transferase	GO:0005737,cytoplasm; GO:0005829,cytosol; GO:0043295,glutathione binding; GO:0004364,glutathione transferase activity; GO:0006749,glutathione metabolic process; GO:0006979,response to oxidative stress; GO:0009407,toxin catabolic process; GO:0003674,molecular_function; GO:0005488,binding; GO:0033218,amide binding; GO:0042277,peptide binding; GO:0043167,ion binding; GO:0043168,anion binding; GO:007…	PF02798.23:Glutathione S-transferase, N-terminal domain	--	--	--
Solyc02g081440.4	0.709	0.9624	0.9482	0.6618	0.3129	0.2497	45	57	73	44	20	18	SL4.0ch02	43399744	43402503	+	Solyc02g081440.4	--	--	--	uncharacterized protein At1g65710 [Solanum lycopersicum]	Y1710_ARATH RecName: Full=Uncharacterized protein At1g65710 {ECO:0000305};	A0A0V0IK49_SOLCH SubName: Full=Putative serine/arginine repetitive matrix protein 3-like {ECO:0000313|EMBL:JAP32679.1};	--	--	--	--	--	--
Solyc02g082180.3	5.8838	5.2222	6.0001	3.7486	2.5529	2.7145	460	381	569	307	201	241	SL4.0ch02	43873572	43879221	+	Solyc02g082180.3	--	K02542 DNA replication licensing factor MCM6 [EC:5.6.2.3] | (RefSeq) DNA replication licensing factor MCM6 (A)	ko03030: DNA replication	DNA replication licensing factor MCM6 [Solanum lycopersicum]	MCM6_ARATH RecName: Full=DNA replication licensing factor MCM6; EC=3.6.4.12; AltName: Full=Minichromosome maintenance protein 6; Short=AtMCM6;	A0A0V0IUK4_SOLCH RecName: Full=DNA replication licensing factor MCM6 {ECO:0000256|RuleBase:RU368064}; EC=3.6.4.12 {ECO:0000256|RuleBase:RU368064};	DNA replication licensing factor, MCM6 component	GO:0042555,MCM complex; GO:0005634,nucleus; GO:0000347,THO complex; GO:0005524,ATP binding; GO:0016887,ATP hydrolysis activity; GO:0003678,DNA helicase activity; GO:0046872,metal ion binding; GO:0003697,single-stranded DNA binding; GO:0006270,DNA replication initiation; GO:0006268,DNA unwinding involved in DNA replication; GO:0000727,double-strand break repair via break-induced replication; GO:19…	PF00493.26:MCM P-loop domain	--	--	--
Solyc02g082737.1	2.9678	1.5018	1.5632	6.1384	8.186	5.7351	36	17	23	78	100	79	SL4.0ch02	44384949	44385887	-	Solyc02g082737.1	--	--	--	dehydrodolichyl diphosphate synthase CPT3-like [Solanum stenotomum]	DDPS6_ARATH RecName: Full=Dehydrodolichyl diphosphate synthase 6; Short=Dedol-PP synthase 6; EC=2.5.1.-;	A0A1J6JVY6_NICAT RecName: Full=Alkyl transferase {ECO:0000256|RuleBase:RU363018}; EC=2.5.1.- {ECO:0000256|RuleBase:RU363018};	--	GO:0005783,endoplasmic reticulum; GO:0002094,polyprenyltransferase activity; GO:0016094,polyprenol biosynthetic process; GO:0006486,protein glycosylation; GO:0003674,molecular_function; GO:0003824,catalytic activity; GO:0004659,prenyltransferase activity; GO:0016740,transferase activity; GO:0016765,transferase activity, transferring alkyl or aryl (other than methyl) groups; GO:0006066,alcohol met…	--	--	--	--
Solyc02g082820.3	0.4402	0.7384	0.8995	0.3654	0.1901	0.118	23	36	57	20	10	7	SL4.0ch02	44470313	44473487	+	Solyc02g082820.3	--	K21777 G2/mitotic-specific cyclin-B, other | (RefSeq) CycB2; cyclin B2 (A)	--	cyclin B2 [Solanum lycopersicum]	CCNB1_MEDSV RecName: Full=G2/mitotic-specific cyclin-1; AltName: Full=B-like cyclin; AltName: Full=CycMs1;	Q9XGI1_SOLLC SubName: Full=Cyclin B2 {ECO:0000313|EMBL:CAB46645.1, ECO:0000313|EnsemblPlants:Solyc02g082820.3.1};	Cyclin B and related kinase-activating proteins	GO:0007049,cell cycle; GO:0051301,cell division; GO:0008150,biological_process; GO:0009987,cellular process	PF00134.26:Cyclin, N-terminal domain	--	--	--
Solyc02g082960.3	1.698	2.8774	0.6836	0.5277	0.3921	1.0084	43	68	21	14	10	29	SL4.0ch02	44563278	44564979	+	Solyc02g082960.3	--	K20547 basic endochitinase B [EC:3.2.1.14] | (RefSeq) CHI14; basic endochitinase precursor (A)	ko00520: Amino sugar and nucleotide sugar metabolism; ko01100: Metabolic pathways; ko04016: MAPK signaling pathway - plant	basic endochitinase-like [Solanum pennellii]	CHID_SOLLC RecName: Full=Basic endochitinase; EC=3.2.1.14; Flags: Fragment;	A0A3Q7F8H4_SOLLC SubName: Full=Uncharacterized protein {ECO:0000313|EnsemblPlants:Solyc02g082950.3.1};	Predicted chitinase	GO:0005615,extracellular space; GO:0004568,chitinase activity; GO:0016998,cell wall macromolecule catabolic process; GO:0006032,chitin catabolic process; GO:0050832,defense response to fungus; GO:0000272,polysaccharide catabolic process; GO:0003674,molecular_function; GO:0003824,catalytic activity; GO:0004553,hydrolase activity, hydrolyzing O-glycosyl compounds; GO:0016787,hydrolase activity; GO:…	PF00182.22:Chitinase class I	--	--	--
Solyc02g083500.3	22.3667	26.0917	25.6232	13.5136	13.7443	11.6625	711	774	988	450	440	421	SL4.0ch02	44873843	44877453	+	Solyc02g083500.3	--	--	--	uncharacterized protein LOC107008620 [Solanum pennellii]	--	A0A3Q7FU03_SOLLC RecName: Full=Peroxidase {ECO:0000256|ARBA:ARBA00012313}; EC=1.11.1.7 {ECO:0000256|ARBA:ARBA00012313};	--	GO:0009505,plant-type cell wall; GO:0020037,heme binding; GO:0046872,metal ion binding; GO:0004601,peroxidase activity; GO:0042744,hydrogen peroxide catabolic process; GO:0006979,response to oxidative stress; GO:0003674,molecular_function; GO:0005488,binding; GO:0046906,tetrapyrrole binding; GO:0097159,organic cyclic compound binding; GO:1901363,heterocyclic compound binding; GO:0043167,ion bindi…	PF00582.29:Universal stress protein family	--	--	--
Solyc02g083520.2	2.8155	3.5758	4.2125	9.0088	7.8695	10.9734	54	64	98	181	152	239	SL4.0ch02	44886671	44887623	+	Solyc02g083520.2	--	K14432 ABA responsive element binding factor | (RefSeq) SPGB; self-pruning G-box protein (A)	ko04075: Plant hormone signal transduction	self-pruning G-box protein [Solanum lycopersicum]	FD_ARATH RecName: Full=Protein FD {ECO:0000303|PubMed:16099980}; AltName: Full=bZIP transcription factor 14 {ECO:0000303|PubMed:11906833}; Short=AtbZIP14 {ECO:0000303|PubMed:11906833};	K4BAM0_SOLLC RecName: Full=BZIP domain-containing protein {ECO:0000259|PROSITE:PS50217};	--	GO:0005634,nucleus; GO:0003677,DNA binding; GO:0003700,DNA-binding transcription factor activity; GO:0043621,protein self-association; GO:0009648,photoperiodism; GO:0009911,positive regulation of flower development; GO:0045893,positive regulation of DNA-templated transcription; GO:0009909,regulation of flower development; GO:2000028,regulation of photoperiodism, flowering; GO:0006355,regulation o…	PF00170.24:bZIP transcription factor	bZIP	TF	bZIP
Solyc02g083640.4	1.2876	1.4476	1.2181	0.5037	0.3144	0.2602	61	64	70	25	15	14	SL4.0ch02	44969578	44971900	-	Solyc02g083640.4	--	--	--	protein POLLENLESS 3-LIKE 2 [Solanum lycopersicum]	MS5L2_ARATH RecName: Full=Protein POLLENLESS 3-LIKE 2 {ECO:0000303|Ref.5};	A0A3Q7F7M9_SOLLC SubName: Full=Uncharacterized protein {ECO:0000313|EnsemblPlants:Solyc02g083640.3.1};	--	GO:0005634,nucleus; GO:0007049,cell cycle; GO:0051301,cell division; GO:0008150,biological_process; GO:0009987,cellular process; GO:0005575,cellular_component; GO:0005622,intracellular anatomical structure; GO:0043226,organelle; GO:0043227,membrane-bounded organelle; GO:0043229,intracellular organelle; GO:0043231,intracellular membrane-bounded organelle; GO:0110165,cellular anatomical entity	PF00515.31:Tetratricopeptide repeat	--	--	--
Solyc02g083890.4	2.7709	2.6325	3.4383	1.2271	1.3332	1.6351	97	86	146	45	47	65	SL4.0ch02	45141923	45143421	+	Solyc02g083890.4	--	--	--	uncharacterized protein LOC101259500 [Solanum lycopersicum]	--	A0A6N2BUN0_SOLCI SubName: Full=Uncharacterized protein {ECO:0000313|EMBL:TMW97568.1};	--	--	--	--	--	--
Solyc02g084240.3	32.9205	33.2205	33.7982	114.642	122.342	153.304	909	856	1132	3316	3402	4807	SL4.0ch02	45398307	45399475	+	Solyc02g084240.3	--	K11275 histone H1/5 | (RefSeq) H1 histone-like protein (A)	--	histone H1 [Solanum pennellii]	H1_SOLPN RecName: Full=Histone H1;	A0A3Q7FUF9_SOLLC RecName: Full=H15 domain-containing protein {ECO:0000259|PROSITE:PS51504};	--	GO:0000786,nucleosome; GO:0005634,nucleus; GO:0003677,DNA binding; GO:0030527,structural constituent of chromatin; GO:0006334,nucleosome assembly; GO:0003674,molecular_function; GO:0003676,nucleic acid binding; GO:0005488,binding; GO:0097159,organic cyclic compound binding; GO:1901363,heterocyclic compound binding; GO:0005198,structural molecule activity; GO:0006325,chromatin organization; GO:000…	PF00538.22:linker histone H1 and H5 family	--	--	--
Solyc02g084410.3	133.818	148.809	138.383	65.4339	85.6757	70.3248	4293	4455	5385	2199	2768	2562	SL4.0ch02	45526267	45527663	+	Solyc02g084410.3	--	--	--	uncharacterized protein LOC101251435 [Solanum lycopersicum]	GLYI4_ARATH RecName: Full=Glyoxylase I 4 {ECO:0000303|PubMed:30483284, ECO:0000303|PubMed:31652571}; Short=AtGLXI-like;4 {ECO:0000303|PubMed:30483284}; Short=AtGLYI4 {ECO:0000303|PubMed:21213008};	A0A3Q7F845_SOLLC RecName: Full=VOC domain-containing protein {ECO:0000259|PROSITE:PS51819};	--	GO:0005737,cytoplasm; GO:0005886,plasma membrane; GO:0016829,lyase activity; GO:0140041,cellular detoxification of methylglyoxal; GO:0006952,defense response; GO:0009787,regulation of abscisic acid-activated signaling pathway; GO:2000022,regulation of jasmonic acid mediated signaling pathway; GO:2000031,regulation of salicylic acid mediated signaling pathway; GO:0009409,response to cold; GO:00094…	PF00903.28:Glyoxalase/Bleomycin resistance protein/Dioxygenase superfamily	--	--	--
Solyc02g084600.4	1.2379	1.2824	1.0206	0.3151	0.4917	0.5087	30	29	30	8	12	14	SL4.0ch02	45705316	45707924	-	Solyc02g084600.4	--	--	--	probable leucine-rich repeat receptor-like protein kinase At1g35710 [Solanum stenotomum]	RLP37_ARATH RecName: Full=Receptor-like protein 37 {ECO:0000303|PubMed:18434605}; Short=AtRLP37 {ECO:0000303|PubMed:18434605}; AltName: Full=Protein EMBRYO DEFECTIVE 2800 {ECO:0000305}; Flags: Precursor;	A0A3Q7F740_SOLLC RecName: Full=LRRNT_2 domain-containing protein {ECO:0000259|Pfam:PF08263};	--	GO:0016021,integral component of membrane; GO:0005886,plasma membrane; GO:0005575,cellular_component; GO:0016020,membrane; GO:0031224,intrinsic component of membrane; GO:0110165,cellular anatomical entity; GO:0071944,cell periphery	PF13855.9:Leucine rich repeat	--	--	--
Solyc02g084850.3	6.3875	5.2316	5.2994	22.4093	30.905	35.8265	157	120	158	577	765	1000	SL4.0ch02	45939682	45940823	-	Solyc02g084850.3	--	--	--	abscisic acid and environmental stress-inducible protein TAS14 [Solanum lycopersicum]	TAS14_SOLLC RecName: Full=Abscisic acid and environmental stress-inducible protein TAS14; AltName: Full=Dehydrin TAS14;	M0ZVK4_SOLTU SubName: Full=Abscisic acid and environmental stress-inducible protein TAS14 {ECO:0000313|EnsemblPlants:PGSC0003DMT400009069};	--	GO:0009631,cold acclimation; GO:0009737,response to abscisic acid; GO:0009414,response to water deprivation; GO:0006950,response to stress; GO:0008150,biological_process; GO:0009266,response to temperature stimulus; GO:0009409,response to cold; GO:0009628,response to abiotic stimulus; GO:0050896,response to stimulus; GO:0009719,response to endogenous stimulus; GO:0009725,response to hormone; GO:0…	PF00257.22:Dehydrin	--	--	--
Solyc02g085020.4	1.7736	1.6384	2.3866	7.7844	9.1904	11.3816	87	75	142	400	454	634	SL4.0ch02	46065285	46067689	+	Solyc02g085020.4	--	K13082 bifunctional dihydroflavonol 4-reductase/flavanone 4-reductase [EC:1.1.1.219 1.1.1.234] | (RefSeq) dihydroflavonol 4-reductase (A)	ko00941: Flavonoid biosynthesis; ko01100: Metabolic pathways; ko01110: Biosynthesis of secondary metabolites	dihydroflavonol 4-reductase [Solanum lycopersicum]	DFRA_SOLLC RecName: Full=Dihydroflavonol 4-reductase; Short=DFR; EC=1.1.1.219 {ECO:0000250|UniProtKB:Q9XES5}; AltName: Full=Dihydrokaempferol 4-reductase; AltName: Full=Flavanone 4-reductase; Short=FNR; EC=1.1.1.234 {ECO:0000250|UniProtKB:Q9XES5};	A0A3Q7F8H5_SOLLC RecName: Full=Epimerase domain-containing protein {ECO:0000259|Pfam:PF01370};	Flavonol reductase/cinnamoyl-CoA reductase	GO:0045552,dihydrokaempferol 4-reductase activity; GO:0047890,flavanone 4-reductase activity; GO:0016616,oxidoreductase activity, acting on the CH-OH group of donors, NAD or NADP as acceptor; GO:0009718,anthocyanin-containing compound biosynthetic process; GO:0003674,molecular_function; GO:0003824,catalytic activity; GO:0016491,oxidoreductase activity; GO:0016614,oxidoreductase activity, acting o…	PF01370.24:NAD dependent epimerase/dehydratase family	--	--	--
Solyc02g085110.4	2.0054	1.5824	1.999	1.4097	0.6336	0.9311	110	81	133	81	35	58	SL4.0ch02	46109240	46111779	-	Solyc02g085110.4	--	K05909 laccase [EC:1.10.3.2] | (RefSeq) laccase-11 (A)	--	laccase-11 [Solanum lycopersicum]	LAC11_ARATH RecName: Full=Laccase-11; EC=1.10.3.2; AltName: Full=Benzenediol:oxygen oxidoreductase 11; AltName: Full=Diphenol oxidase 11; AltName: Full=Urishiol oxidase 11; Flags: Precursor;	A0A6N2ALR2_SOLCI RecName: Full=Laccase {ECO:0000256|ARBA:ARBA00012297, ECO:0000256|RuleBase:RU361119}; EC=1.10.3.2 {ECO:0000256|ARBA:ARBA00012297, ECO:0000256|RuleBase:RU361119}; AltName: Full=Benzenediol:oxygen oxidoreductase {ECO:0000256|RuleBase:RU361119}; AltName: Full=Diphenol oxidase {ECO:0000256|RuleBase:RU361119}; AltName: Full=Urishiol oxidase {ECO:0000256|RuleBase:RU361119};	Multicopper oxidases	GO:0048046,apoplast; GO:0005507,copper ion binding; GO:0052716,hydroquinone:oxygen oxidoreductase activity; GO:0016491,oxidoreductase activity; GO:0009809,lignin biosynthetic process; GO:0046274,lignin catabolic process; GO:0003674,molecular_function; GO:0005488,binding; GO:0043167,ion binding; GO:0043169,cation binding; GO:0046872,metal ion binding; GO:0046914,transition metal ion binding; GO:00…	PF00394.25:Multicopper oxidase	--	--	--
Solyc02g085360.4	5.1488	5.2173	4.7597	2.7968	2.0536	2.2196	239	226	268	136	96	117	SL4.0ch02	46295818	46300194	-	Solyc02g085360.4	--	K09587 steroid 22S-hydroxylase [EC:1.14.14.178] | (RefSeq) CYP90B3; cytochrome P450 90B3 (A)	ko00905: Brassinosteroid biosynthesis; ko01100: Metabolic pathways; ko01110: Biosynthesis of secondary metabolites	cytochrome P450 90B3 [Solanum lycopersicum]	C90B1_ARATH RecName: Full=Cytochrome P450 90B1 {ECO:0000303|PubMed:9490746}; Short=AtCYP90B1 {ECO:0000303|PubMed:9490746}; AltName: Full=(22S)-22-hydroxycampesterol synthase {ECO:0000303|PubMed:16460510}; EC=1.14.14.- {ECO:0000269|PubMed:16460510}; AltName: Full=6-deoxycathasterone synthase {ECO:0000303|PubMed:9490746}; EC=1.14.14.- {ECO:0000269|PubMed:16460510, ECO:0000269|PubMed:9490746}; AltNa…	A0A6N2AN27_SOLCI SubName: Full=Uncharacterized protein {ECO:0000313|EMBL:TMW83169.1};	Cytochrome P450 CYP4/CYP19/CYP26 subfamilies	GO:0005783,endoplasmic reticulum; GO:0016021,integral component of membrane; GO:0080132,fatty acid alpha-hydroxylase activity; GO:0020037,heme binding; GO:0005506,iron ion binding; GO:0004497,monooxygenase activity; GO:0016491,oxidoreductase activity; GO:0016705,oxidoreductase activity, acting on paired donors, with incorporation or reduction of molecular oxygen; GO:0010012,steroid 22-alpha hydro…	PF00067.25:Cytochrome P450	--	--	--
Solyc02g085400.3	19.6506	21.9283	21.3196	8.136	8.8355	8.6613	943	982	1241	409	427	472	SL4.0ch02	46332448	46335529	-	Solyc02g085400.3	--	--	--	sulfite exporter TauE/SafE family protein 3 [Solanum lycopersicum]	TAUE3_ARATH RecName: Full=Sulfite exporter TauE/SafE family protein 3 {ECO:0000312|EMBL:AEC07746.1};	A0A3Q7F7H5_SOLLC SubName: Full=Uncharacterized protein {ECO:0000313|EnsemblPlants:Solyc02g085400.3.1};	--	GO:0031464,Cul4A-RING E3 ubiquitin ligase complex; GO:0016021,integral component of membrane; GO:0016567,protein ubiquitination; GO:0006807,nitrogen compound metabolic process; GO:0008150,biological_process; GO:0008152,metabolic process; GO:0019538,protein metabolic process; GO:0032446,protein modification by small protein conjugation; GO:0036211,protein modification process; GO:0043170,macromole…	PF01925.22:Sulfite exporter TauE/SafE	--	--	--
Solyc02g085490.2	6.1984	6.0318	5.7177	2.047	3.3269	2.6849	185	168	207	64	100	91	SL4.0ch02	46371905	46373286	-	Solyc02g085490.2	--	--	--	uncharacterized protein LOC101253442 isoform X1 [Solanum lycopersicum]	--	Q9FYX1_SOLLC SubName: Full=BAC19.5 {ECO:0000313|EMBL:AAG01120.1, ECO:0000313|EnsemblPlants:Solyc02g085490.2.1};	--	--	PF04788.15:Protein of unknown function (DUF620)	--	--	--
Solyc02g085750.4	10.2219	9.8007	10.0071	2.8247	3.439	2.3984	304	272	361	88	103	81	SL4.0ch02	46561303	46563621	+	Solyc02g085750.4	--	--	--	uncharacterized protein LOC101255558 [Solanum lycopersicum]	--	A0A6N2CCJ1_SOLCI SubName: Full=Uncharacterized protein {ECO:0000313|EMBL:TMX04559.1};	--	--	--	--	--	--
Solyc02g086450.1	3.5465	3.0403	4.3856	1.467	1.7608	1.7697	30	24	45	13	15	17	SL4.0ch02	47130929	47131246	-	Solyc02g086450.1	--	--	--	cyclin-dependent protein kinase inhibitor SMR6 [Solanum lycopersicum]	SMR6_ARATH RecName: Full=Cyclin-dependent protein kinase inhibitor SMR6 {ECO:0000303|PubMed:20706207, ECO:0000303|PubMed:24399300, ECO:0000303|PubMed:26546445}; AltName: Full=Protein SIAMESE-RELATED 6 {ECO:0000303|PubMed:20706207, ECO:0000303|PubMed:24399300, ECO:0000303|PubMed:26546445};	A0A3Q7F865_SOLLC SubName: Full=Uncharacterized protein {ECO:0000313|EnsemblPlants:Solyc02g086450.1.1.1};	--	GO:0005634,nucleus; GO:0004860,protein kinase inhibitor activity; GO:0007049,cell cycle; GO:0045839,negative regulation of mitotic nuclear division; GO:0032875,regulation of DNA endoreduplication; GO:0003674,molecular_function; GO:0004857,enzyme inhibitor activity; GO:0019207,kinase regulator activity; GO:0019210,kinase inhibitor activity; GO:0019887,protein kinase regulator activity; GO:0030234,…	--	--	--	--
Solyc02g086470.3	0.6622	1.1271	1.0116	0.5764	0.4255	0.343	34	54	63	31	22	20	SL4.0ch02	47159538	47164618	+	Solyc02g086470.3	--	K11790 denticleless | (RefSeq) denticleless protein homolog A (A)	--	denticleless protein homolog A [Solanum lycopersicum]	WDR26_ARATH RecName: Full=WD repeat-containing protein 26 homolog {ECO:0000305}; Short=AtWDR26 {ECO:0000303|PubMed:26706055};	A0A3Q7FVS3_SOLLC SubName: Full=Uncharacterized protein {ECO:0000313|EnsemblPlants:Solyc02g086470.3.1};	WD40 repeat-containing protein L2DTL	GO:0005737,cytoplasm; GO:0005634,nucleus; GO:0010150,leaf senescence; GO:0009737,response to abscisic acid; GO:0009646,response to absence of light; GO:0009733,response to auxin; GO:0009723,response to ethylene; GO:0009416,response to light stimulus; GO:0006970,response to osmotic stress; GO:0007275,multicellular organism development; GO:0008150,biological_process; GO:0032501,multicellular organi…	PF00400.35:WD domain, G-beta repeat	--	--	--
Solyc02g086490.3	1.7133	1.404	1.6202	0.914	0.7506	0.71	34	26	39	19	15	16	SL4.0ch02	47177838	47178651	+	Solyc02g086490.3	--	--	--	oleosin 5-like [Solanum lycopersicum]	OLEH1_SESIN RecName: Full=Oleosin H1 {ECO:0000303|PubMed:12450125}; AltName: Full=Allergen Ses i 4 {ECO:0000303|PubMed:16436145}; AltName: Full=Oleosin 17 kDa {ECO:0000303|PubMed:12450125, ECO:0000303|PubMed:16436145}; AltName: Allergen=Ses i 4.0101 {ECO:0000305};	A0A3Q7F876_SOLLC RecName: Full=Oleosin {ECO:0000256|RuleBase:RU000540};	--	GO:0016021,integral component of membrane; GO:0012511,monolayer-surrounded lipid storage body; GO:0034389,lipid droplet organization; GO:0019915,lipid storage; GO:0010431,seed maturation; GO:0006996,organelle organization; GO:0008150,biological_process; GO:0009987,cellular process; GO:0016043,cellular component organization; GO:0071840,cellular component organization or biogenesis; GO:0010876,lip…	PF01277.20:Oleosin	--	--	--
Solyc02g086840.3	8.1836	7.6856	7.3784	3.7744	4.0022	3.0094	534	468	584	258	263	223	SL4.0ch02	47456729	47459623	-	Solyc02g086840.3	--	--	--	protein KINESIN LIGHT CHAIN-RELATED 2-like [Solanum lycopersicum]	KLCR2_ARATH RecName: Full=Protein KINESIN LIGHT CHAIN-RELATED 2 {ECO:0000303|PubMed:23204523}; AltName: Full=Kinesin light chain-like protein 1 {ECO:0000303|Ref.1}; Short=AtKLC1 {ECO:0000303|Ref.1};	A0A3Q7F886_SOLLC SubName: Full=Uncharacterized protein {ECO:0000313|EnsemblPlants:Solyc02g086840.3.1};	Kinesin light chain	GO:0009860,pollen tube growth; GO:0031347,regulation of defense response; GO:0000003,reproduction; GO:0000902,cell morphogenesis; GO:0000904,cell morphogenesis involved in differentiation; GO:0003006,developmental process involved in reproduction; GO:0008150,biological_process; GO:0009653,anatomical structure morphogenesis; GO:0009826,unidimensional cell growth; GO:0009856,pollination; GO:0009932…	PF13424.9:Tetratricopeptide repeat	--	--	--
Solyc02g086910.4	157.932	159.78	154.666	84.3268	69.4814	64.4888	7121	6723	8459	3983	3155	3302	SL4.0ch02	47512351	47516135	-	Solyc02g086910.4	--	--	--	peptidyl-prolyl cis-trans isomerase CYP38, chloroplastic [Solanum lycopersicum]	TLP40_SPIOL RecName: Full=Peptidyl-prolyl cis-trans isomerase, chloroplastic; EC=5.2.1.8; AltName: Full=40 kDa thylakoid lumen PPIase; AltName: Full=40 kDa thylakoid lumen rotamase; Flags: Precursor;	A0A6N2BDP4_SOLCI RecName: Full=Peptidylprolyl isomerase {ECO:0000256|ARBA:ARBA00013194}; EC=5.2.1.8 {ECO:0000256|ARBA:ARBA00013194};	--	GO:0009543,chloroplast thylakoid lumen; GO:0003755,peptidyl-prolyl cis-trans isomerase activity; GO:0000413,protein peptidyl-prolyl isomerization; GO:0003674,molecular_function; GO:0003824,catalytic activity; GO:0016853,isomerase activity; GO:0016859,cis-trans isomerase activity; GO:0140096,catalytic activity, acting on a protein; GO:0006807,nitrogen compound metabolic process; GO:0008150,biologi…	PF00160.24:Cyclophilin type peptidyl-prolyl cis-trans isomerase/CLD	--	--	--
Solyc02g086960.2	0.3155	0.4507	0.1517	1.054	0.6265	0.7871	12	16	7	42	24	34	SL4.0ch02	47545424	47547885	+	Solyc02g086960.2	--	K00924 kinase [EC:2.7.1.-] | (RefSeq) receptor protein kinase TMK1 (A)	--	PREDICTED: probable receptor-like protein kinase At5g15080 [Solanum tuberosum]	TMK3_ARATH RecName: Full=Receptor-like kinase TMK3 {ECO:0000303|PubMed:23613767}; EC=2.7.11.1 {ECO:0000305}; AltName: Full=BARK1-like kinase 2 {ECO:0000303|PubMed:23921992}; AltName: Full=Leucine-rich repeat receptor-like kinases TMK3 {ECO:0000303|PubMed:23613767}; AltName: Full=Transmembrane kinase 3 {ECO:0000303|PubMed:23613767}; Flags: Precursor;	K4BBK3_SOLLC RecName: Full=Protein kinase domain-containing protein {ECO:0000259|PROSITE:PS50011};	--	GO:0016021,integral component of membrane; GO:0009505,plant-type cell wall; GO:0005886,plasma membrane; GO:0009506,plasmodesma; GO:0005524,ATP binding; GO:0106310,protein serine kinase activity; GO:0004674,protein serine/threonine kinase activity; GO:0009555,pollen development; GO:0006468,protein phosphorylation; GO:0000166,nucleotide binding; GO:0003674,molecular_function; GO:0005488,binding; GO…	PF07714.20:Protein tyrosine and serine/threonine kinase	--	--	--
Solyc02g087470.4	1.8419	0.8075	1.8636	5.5148	4.6557	3.3915	22	9	27	69	56	46	SL4.0ch02	47935534	47937195	-	Solyc02g087470.4	--	--	--	uncharacterized protein LOC104645714 [Solanum lycopersicum]	--	A0A3Q7F8J5_SOLLC SubName: Full=Uncharacterized protein {ECO:0000313|EnsemblPlants:Solyc02g087465.1.1};	--	GO:0045168,cell-cell signaling involved in cell fate commitment; GO:0007154,cell communication; GO:0007267,cell-cell signaling; GO:0008150,biological_process; GO:0009987,cellular process; GO:0023052,signaling; GO:0030154,cell differentiation; GO:0032502,developmental process; GO:0045165,cell fate commitment; GO:0048869,cellular developmental process	--	--	--	--
Solyc02g087520.3	1.2382	1.3637	0.7372	0.6238	0.2049	0.6057	36	37	26	19	6	20	SL4.0ch02	47969613	47971471	+	Solyc02g087520.3	--	--	--	thaumatin-like protein [Solanum lycopersicum]	OLP1_SOLLC RecName: Full=Osmotin-like protein; Flags: Precursor;	A0A3Q7FWD7_SOLLC SubName: Full=Uncharacterized protein {ECO:0000313|EnsemblPlants:Solyc02g087520.3.1};	--	GO:0005576,extracellular region; GO:0006952,defense response; GO:0006950,response to stress; GO:0008150,biological_process; GO:0050896,response to stimulus; GO:0005575,cellular_component; GO:0110165,cellular anatomical entity	PF00314.20:Thaumatin family	--	--	--
Solyc02g087840.3	3.3031	3.2025	3.4233	6.6367	8.4653	9.1693	105	95	132	221	271	331	SL4.0ch02	48132075	48133709	-	Solyc02g087840.3	--	K09338 homeobox-leucine zipper protein | (RefSeq) homeobox-leucine zipper protein ATHB-13 (A)	--	homeobox-leucine zipper protein ATHB-13 [Solanum lycopersicum]	HAT7_ARATH RecName: Full=Homeobox-leucine zipper protein HAT7; AltName: Full=HD-ZIP protein ATHB-3; AltName: Full=Homeodomain transcription factor ATHB-3; AltName: Full=Homeodomain-leucine zipper protein HAT7; Short=HD-ZIP protein 7;	A0A3Q7FAA5_SOLLC RecName: Full=Homeobox domain-containing protein {ECO:0000259|PROSITE:PS50071};	Transcription factor HEX, contains HOX and HALZ domains	GO:0005634,nucleus; GO:0003677,DNA binding; GO:0003700,DNA-binding transcription factor activity; GO:0000981,DNA-binding transcription factor activity, RNA polymerase II-specific; GO:0043565,sequence-specific DNA binding; GO:0045893,positive regulation of DNA-templated transcription; GO:0003674,molecular_function; GO:0003676,nucleic acid binding; GO:0005488,binding; GO:0097159,organic cyclic comp…	PF00046.32:Homeodomain	HB-HD-ZIP	TF	HB->HB-HD-ZIP
Solyc02g087880.3	6.519	7.0588	8.4455	5.1606	2.7291	2.8803	287	290	451	238	121	144	SL4.0ch02	48185797	48187738	+	Solyc02g087880.3	--	K07374 tubulin alpha | (RefSeq) tubulin alpha chain-like (A)	ko04145: Phagosome; ko04814: Motor proteins	tubulin alpha chain-like [Solanum lycopersicum]	TBA_PRUDU RecName: Full=Tubulin alpha chain;	A0A0V0I9C8_SOLCH RecName: Full=Tubulin alpha chain {ECO:0000256|RuleBase:RU000352};	Alpha tubulin	GO:0005737,cytoplasm; GO:0005874,microtubule; GO:0005525,GTP binding; GO:0005200,structural constituent of cytoskeleton; GO:0007017,microtubule-based process; GO:0000166,nucleotide binding; GO:0003674,molecular_function; GO:0005488,binding; GO:0017076,purine nucleotide binding; GO:0019001,guanyl nucleotide binding; GO:0032553,ribonucleotide binding; GO:0032555,purine ribonucleotide binding; GO:00…	PF00091.28:Tubulin/FtsZ family, GTPase domain	--	--	--
Solyc02g087960.3	3.5374	3.2392	2.5981	1.4428	0.8622	1.3309	110	94	98	47	27	47	SL4.0ch02	48230237	48231819	+	Solyc02g087960.3	--	K09422 transcription factor MYB, plant | (RefSeq) myb-related protein 306-like (A)	--	myb-related protein 306-like [Solanum lycopersicum]	MYB06_ANTMA RecName: Full=Myb-related protein 306;	A0A3Q7FWM2_SOLLC SubName: Full=Uncharacterized protein {ECO:0000313|EnsemblPlants:Solyc02g087960.3.1};	Transcription factor, Myb superfamily	GO:0005634,nucleus; GO:0003677,DNA binding; GO:0003674,molecular_function; GO:0003676,nucleic acid binding; GO:0005488,binding; GO:0097159,organic cyclic compound binding; GO:1901363,heterocyclic compound binding; GO:0005575,cellular_component; GO:0005622,intracellular anatomical structure; GO:0043226,organelle; GO:0043227,membrane-bounded organelle; GO:0043229,intracellular organelle; GO:0043231…	PF00249.34:Myb-like DNA-binding domain	MYB	TF	MYB->MYB
Solyc02g087980.3	1.6737	1.6305	2.0384	1.0168	0.8404	0.8542	176	160	260	112	89	102	SL4.0ch02	48243992	48253363	+	Solyc02g087980.3	--	K06675 structural maintenance of chromosome 4 | (RefSeq) structural maintenance of chromosomes protein 4 (A)	--	structural maintenance of chromosomes protein 4 [Solanum lycopersicum]	SMC4_ARATH RecName: Full=Structural maintenance of chromosomes protein 4; Short=AtSMC4; Short=SMC protein 4; Short=SMC-4; AltName: Full=Chromosome-associated protein C; Short=AtCAP-C;	A0A3Q7F8Y3_SOLLC RecName: Full=Structural maintenance of chromosomes protein {ECO:0000256|PIRNR:PIRNR005719};	Structural maintenance of chromosome protein 4 (chromosome condensation complex Condensin, subunit C)	GO:0005694,chromosome; GO:0005634,nucleus; GO:0005524,ATP binding; GO:0016887,ATP hydrolysis activity; GO:0051301,cell division; GO:0009793,embryo development ending in seed dormancy; GO:0051321,meiotic cell cycle; GO:0007076,mitotic chromosome condensation; GO:0000070,mitotic sister chromatid segregation; GO:0000166,nucleotide binding; GO:0003674,molecular_function; GO:0005488,binding; GO:001707…	PF02463.22:RecF/RecN/SMC N terminal domain	--	--	--
Solyc02g088200.4	4.699	7.2354	5.5665	11.2797	13.9981	14.9851	103	148	148	259	309	373	SL4.0ch02	48400246	48403279	-	Solyc02g088200.4	--	K18666 activating signal cointegrator complex subunit 1 | (RefSeq) activating signal cointegrator 1 complex subunit 1 isoform X1 (A)	--	activating signal cointegrator 1 complex subunit 1 isoform X2 [Solanum lycopersicum]	--	A0A6N2BAN6_SOLCI RecName: Full=AKAP7_NLS domain-containing protein {ECO:0000259|Pfam:PF10469};	Transcription coactivator complex, P50 component (LigT RNA ligase/phosphodiesterase family)	--	PF10469.12:AKAP7 2'5' RNA ligase-like domain	--	--	--
Solyc02g088430.1	1.0404	1.0901	0.8958	0.2648	0.1377	0.3054	45	44	47	12	6	15	SL4.0ch02	48567184	48575740	+	Solyc02g088430.1	--	K10900 werner syndrome ATP-dependent helicase [EC:5.6.2.4] | (RefSeq) ATP-dependent DNA helicase Q-like SIM isoform X1 (A)	--	ATP-dependent DNA helicase Q-like SIM isoform X2 [Solanum verrucosum]	RQSIM_ARATH RecName: Full=ATP-dependent DNA helicase Q-like SIM; EC=3.6.4.12; AltName: Full=RecQ-like protein SIM; Short=AtRecQsim; Short=Similar to RecQ protein;	A0A2G2XW06_CAPAN RecName: Full=ATP-dependent DNA helicase {ECO:0000256|RuleBase:RU364117}; EC=3.6.4.12 {ECO:0000256|RuleBase:RU364117};	ATP-dependent DNA helicase	GO:0005694,chromosome; GO:0005737,cytoplasm; GO:0005634,nucleus; GO:0043138,3'-5' DNA helicase activity; GO:0005524,ATP binding; GO:0016887,ATP hydrolysis activity; GO:0009378,four-way junction helicase activity; GO:0046872,metal ion binding; GO:0003676,nucleic acid binding; GO:0032508,DNA duplex unwinding; GO:0006310,DNA recombination; GO:0006281,DNA repair; GO:0006268,DNA unwinding involved in …	--	--	--	--
Solyc02g088830.4	2.9875	3.7349	4.1049	1.5448	1.6687	1.9183	48	56	80	26	27	35	SL4.0ch02	48837757	48838470	+	Solyc02g088830.4	--	--	--	uncharacterized protein LOC101260290 [Solanum lycopersicum]	--	A0A3Q7F9E0_SOLLC SubName: Full=Uncharacterized protein {ECO:0000313|EnsemblPlants:Solyc02g088830.3.1};	--	--	PF05032.15:Spo12 family	--	--	--
Solyc02g089150.4	1.1347	1.7974	1.6065	0.4945	0.7103	0.4779	46	68	79	21	29	22	SL4.0ch02	49068287	49070586	+	Solyc02g089150.4	--	--	--	PI-PLC X domain-containing protein At5g67130 [Solanum lycopersicum]	Y5713_ARATH RecName: Full=PI-PLC X domain-containing protein At5g67130; Flags: Precursor;	A0A3Q7F9I5_SOLLC SubName: Full=Uncharacterized protein {ECO:0000313|EnsemblPlants:Solyc02g089150.3.1};	--	GO:0046658,anchored component of plasma membrane; GO:0009536,plastid; GO:0008081,phosphoric diester hydrolase activity; GO:0006629,lipid metabolic process; GO:0003674,molecular_function; GO:0003824,catalytic activity; GO:0016787,hydrolase activity; GO:0016788,hydrolase activity, acting on ester bonds; GO:0042578,phosphoric ester hydrolase activity; GO:0008150,biological_process; GO:0008152,metabo…	--	--	--	--
Solyc02g089160.3	14.3436	17.5315	15.748	4.9319	3.9376	3.3523	633	722	843	228	175	168	SL4.0ch02	49090370	49093192	+	Solyc02g089160.3	--	K09590 brassinosteroid 6-oxygenase [EC:1.14.14.179] | (RefSeq) CYP85A1; 6-deoxocastasterone oxidase isoform 1 (A)	ko00905: Brassinosteroid biosynthesis; ko01100: Metabolic pathways; ko01110: Biosynthesis of secondary metabolites	6-deoxocastasterone oxidase isoform 1 [Solanum lycopersicum]	C85A1_SOLLC RecName: Full=Cytochrome P450 85A1 {ECO:0000303|PubMed:15710611}; Short=LeCYP85A1 {ECO:0000303|PubMed:15710611}; AltName: Full=C6-oxidase {ECO:0000303|PubMed:11402205}; AltName: Full=Castasterone synthase CYP85A1 {ECO:0000303|PubMed:15710611}; EC=1.14.14.- {ECO:0000269|PubMed:15710611}; AltName: Full=Protein DWARF {ECO:0000303|PubMed:8672892, ECO:0000303|PubMed:9990098};	Q0NZY6_SOLLC SubName: Full=6-deoxocastasterone oxidase {ECO:0000313|EMBL:ABD62346.1};	Cytochrome P450 CYP4/CYP19/CYP26 subfamilies	GO:0016021,integral component of membrane; GO:0020037,heme binding; GO:0005506,iron ion binding; GO:0004497,monooxygenase activity; GO:0016491,oxidoreductase activity; GO:0016705,oxidoreductase activity, acting on paired donors, with incorporation or reduction of molecular oxygen; GO:0016132,brassinosteroid biosynthetic process; GO:0010268,brassinosteroid homeostasis; GO:0016125,sterol metabolic …	PF00067.25:Cytochrome P450	--	--	--
Solyc02g089170.4	1.7226	1.578	1.9699	0.2652	0.5518	0.7585	62	53	86	10	20	31	SL4.0ch02	49097657	49099256	+	Solyc02g089170.4	--	K13379 reversibly glycosylated polypeptide / UDP-arabinopyranose mutase [EC:2.4.1.- 5.4.99.30] | (RefSeq) probable UDP-arabinopyranose mutase 1 (A)	ko00520: Amino sugar and nucleotide sugar metabolism; ko01100: Metabolic pathways; ko01250: Biosynthesis of nucleotide sugars	probable UDP-arabinopyranose mutase 1 [Solanum lycopersicum]	RGP3_ORYSJ RecName: Full=UDP-arabinopyranose mutase 3 {ECO:0000303|PubMed:17182701}; Short=OsUAM3 {ECO:0000303|PubMed:17182701}; EC=5.4.99.30 {ECO:0000269|PubMed:17182701, ECO:0000269|PubMed:20057139, ECO:0000269|PubMed:20149347}; AltName: Full=Reversibly glycosylated polypeptide 3 {ECO:0000303|PubMed:17182701}; AltName: Full=UDP-L-arabinose mutase 3 {ECO:0000305};	A0A3Q7FB27_SOLLC RecName: Full=UDP-arabinopyranose mutase {ECO:0000256|ARBA:ARBA00012805, ECO:0000256|PIRNR:PIRNR016429}; EC=5.4.99.30 {ECO:0000256|ARBA:ARBA00012805, ECO:0000256|PIRNR:PIRNR016429};	--	GO:0005829,cytosol; GO:0005794,Golgi apparatus; GO:0016866,intramolecular transferase activity; GO:0052691,UDP-arabinopyranose mutase activity; GO:0071555,cell wall organization; GO:0009832,plant-type cell wall biogenesis; GO:0033356,UDP-L-arabinose metabolic process; GO:0003674,molecular_function; GO:0003824,catalytic activity; GO:0016853,isomerase activity; GO:0008150,biological_process; GO:000…	PF03214.16:Reversibly glycosylated polypeptide	--	--	--
Solyc02g089350.3	63.9481	77.9671	78.7563	21.1325	11.0095	13.8398	1713	1949	2559	593	297	421	SL4.0ch02	49244877	49246217	+	Solyc02g089350.3	--	--	--	protein GAST1 precursor [Solanum lycopersicum]	GAST1_SOLLC RecName: Full=Protein GAST1; Flags: Precursor;	M0ZLT5_SOLTU SubName: Full=Protein GAST1 {ECO:0000313|EnsemblPlants:PGSC0003DMT400003510};	--	GO:0005576,extracellular region; GO:0005575,cellular_component; GO:0110165,cellular anatomical entity	PF02704.17:Gibberellin regulated protein	--	--	--
Solyc02g089620.3	6.9588	6.5374	7.5364	18.6287	17.5804	25.5137	373	327	490	1046	949	1553	SL4.0ch02	49418489	49420765	-	Solyc02g089620.3	--	K00318 proline dehydrogenase [EC:1.5.5.2] | (RefSeq) PDH; proline dehydrogenase (A)	ko00330: Arginine and proline metabolism; ko01100: Metabolic pathways; ko01110: Biosynthesis of secondary metabolites	proline dehydrogenase [Solanum lycopersicum]	PROD2_ARATH RecName: Full=Proline dehydrogenase 2, mitochondrial {ECO:0000303|PubMed:20403182}; EC=1.5.5.2 {ECO:0000305|PubMed:20403182}; AltName: Full=Osmotic stress-induced proline dehydrogenase; AltName: Full=Proline oxidase; Flags: Precursor;	A0A3Q7F9T1_SOLLC RecName: Full=Proline dehydrogenase {ECO:0000256|ARBA:ARBA00012695, ECO:0000256|RuleBase:RU364054}; EC=1.5.5.2 {ECO:0000256|ARBA:ARBA00012695, ECO:0000256|RuleBase:RU364054};	Proline oxidase	GO:0005739,mitochondrion; GO:0071949,FAD binding; GO:0004657,proline dehydrogenase activity; GO:0006562,proline catabolic process; GO:0010133,proline catabolic process to glutamate; GO:0006970,response to osmotic stress; GO:0009414,response to water deprivation; GO:0000166,nucleotide binding; GO:0003674,molecular_function; GO:0005488,binding; GO:0036094,small molecule binding; GO:0043167,ion bind…	PF01619.21:Proline dehydrogenase	--	--	--
Solyc02g089650.3	15.9188	16.2627	15.7828	34.4683	35.8306	39.7245	686	654	825	1556	1555	1944	SL4.0ch02	49448458	49450478	+	Solyc02g089650.3	--	--	--	uncharacterized protein LOC101267572 [Solanum lycopersicum]	--	A0A3Q7FXK9_SOLLC SubName: Full=Uncharacterized protein {ECO:0000313|EnsemblPlants:Solyc02g089650.3.1};	--	--	PF06880.14:Protein of unknown function (DUF1262)	--	--	--
Solyc02g089660.2	33.3512	44.2088	37.0311	65.699	87.8652	99.8205	173	214	233	357	459	588	SL4.0ch02	49455880	49456074	-	Solyc02g089660.2	--	--	--	hypothetical protein KY289_015020 [Solanum tuberosum]	--	A0A3Q7FBT4_SOLLC SubName: Full=Uncharacterized protein {ECO:0000313|EnsemblPlants:Solyc02g089660.2.1.1};	--	--	--	--	--	--
Solyc02g089780.3	0.9492	0.8636	0.6792	2.6842	2.8276	3.722	53	45	46	157	159	236	SL4.0ch02	49519591	49524875	+	Solyc02g089780.3	--	K09753 cinnamoyl-CoA reductase [EC:1.2.1.44] | (RefSeq) CCR1; cinnamoyl-CoA reductase (A)	ko00940: Phenylpropanoid biosynthesis; ko01100: Metabolic pathways; ko01110: Biosynthesis of secondary metabolites	cinnamoyl-CoA reductase-like SNL6 isoform X2 [Solanum lycopersicum]	SNL6_ORYSJ RecName: Full=Cinnamoyl-CoA reductase-like SNL6 {ECO:0000305}; EC=1.2.-.- {ECO:0000305}; AltName: Full=Protein SUPPRESSOR OF NH1-MEDIATED LESION 6 {ECO:0000303|PubMed:20862311};	M1AMT9_SOLTU SubName: Full=Cinnamoyl-CoA reductase {ECO:0000313|EnsemblPlants:PGSC0003DMT400026192};	Flavonol reductase/cinnamoyl-CoA reductase	GO:0003854,3-beta-hydroxy-delta5-steroid dehydrogenase activity; GO:0016616,oxidoreductase activity, acting on the CH-OH group of donors, NAD or NADP as acceptor; GO:0042742,defense response to bacterium; GO:0009809,lignin biosynthetic process; GO:0006694,steroid biosynthetic process; GO:0003674,molecular_function; GO:0003824,catalytic activity; GO:0016229,steroid dehydrogenase activity; GO:00164…	PF01073.22:3-beta hydroxysteroid dehydrogenase/isomerase family	--	--	--
Solyc02g090340.2	7.0426	6.6035	6.3356	15.0358	19.6092	19.4642	296	259	323	662	830	929	SL4.0ch02	49945032	49947262	-	Solyc02g090340.2	--	K22983 cytochrome P450 family 76 subfamily A | (RefSeq) cytochrome P450 76A2 (A)	--	geraniol 8-hydroxylase-like [Solanum lycopersicum]	C76B6_CATRO RecName: Full=Geraniol 8-hydroxylase; EC=1.14.14.83 {ECO:0000269|PubMed:11718718, ECO:0000269|PubMed:21504162}; AltName: Full=Cytochrome P450 76B6; AltName: Full=Geraniol 10-hydroxylase; Short=CrG10H;	A0A3Q7F9Y6_SOLLC SubName: Full=Uncharacterized protein {ECO:0000313|EnsemblPlants:Solyc02g090350.3.1};	Cytochrome P450 CYP2 subfamily	GO:0005789,endoplasmic reticulum membrane; GO:0016021,integral component of membrane; GO:0102811,geraniol 10-hydroxylase activity; GO:0020037,heme binding; GO:0005506,iron ion binding; GO:0016709,oxidoreductase activity, acting on paired donors, with incorporation or reduction of molecular oxygen, NAD(P)H as one donor, and incorporation of one atom of oxygen; GO:0016099,monoterpenoid biosynthetic…	PF00067.25:Cytochrome P450	--	--	--
Solyc02g090500.3	1.6777	1.4649	1.5368	3.6183	4.6275	4.5962	27	22	30	61	75	84	SL4.0ch02	50080115	50083063	+	Solyc02g090500.3	--	--	--	protein SUPPRESSOR OF QUENCHING 1, chloroplastic-like isoform X1 [Solanum pennellii]	SOQ1_ARATH RecName: Full=Protein SUPPRESSOR OF QUENCHING 1, chloroplastic {ECO:0000303|PubMed:23818601}; EC=3.1.3.- {ECO:0000250|UniProtKB:P95649}; Flags: Precursor;	A0A3Q7FCA4_SOLLC SubName: Full=Uncharacterized protein {ECO:0000313|EnsemblPlants:Solyc02g090500.3.1};	Predicted haloacid-halidohydrolase and related hydrolases	GO:0009507,chloroplast; GO:0009570,chloroplast stroma; GO:0009534,chloroplast thylakoid; GO:0009535,chloroplast thylakoid membrane; GO:0016021,integral component of membrane; GO:0005634,nucleus; GO:0042651,thylakoid membrane; GO:0016787,hydrolase activity; GO:0046872,metal ion binding; GO:0010196,nonphotochemical quenching; GO:0003674,molecular_function; GO:0003824,catalytic activity; GO:0005488,…	--	--	--	--
Solyc02g090560.3	0.4625	0.4389	0.3813	0.7568	0.9053	1.1868	35	31	35	60	69	102	SL4.0ch02	50138701	50141637	-	Solyc02g090560.3	--	K01537 P-type Ca2+ transporter type 2C [EC:7.2.2.10] | (RefSeq) calcium-transporting ATPase 12, plasma membrane-type-like (A)	--	calcium-transporting ATPase 12, plasma membrane-type-like [Solanum lycopersicum]	ACA13_ARATH RecName: Full=Putative calcium-transporting ATPase 13, plasma membrane-type; EC=7.2.2.10; AltName: Full=Ca(2+)-ATPase isoform 13;	A0A3Q7FBU3_SOLLC RecName: Full=Cation_ATPase_C domain-containing protein {ECO:0000259|Pfam:PF00689};	Calcium transporting ATPase	GO:0005887,integral component of plasma membrane; GO:0043231,intracellular membrane-bounded organelle; GO:0005524,ATP binding; GO:0016887,ATP hydrolysis activity; GO:0019829,ATPase-coupled cation transmembrane transporter activity; GO:0005516,calmodulin binding; GO:0046872,metal ion binding; GO:0005388,P-type calcium transporter activity; GO:0000166,nucleotide binding; GO:0003674,molecular_functi…	PF00689.24:Cation transporting ATPase, C-terminus	--	--	--
Solyc02g090960.1	8.4955	9.5588	12.957	4.7645	3.058	3.5535	80	84	148	47	29	38	SL4.0ch02	50456284	50456637	+	Solyc02g090960.1	--	--	--	protein RALF-like 34 [Solanum lycopersicum]	RLF34_ARATH RecName: Full=Protein RALF-like 34; Flags: Precursor;	A0A3Q7FAA4_SOLLC SubName: Full=Uncharacterized protein {ECO:0000313|EnsemblPlants:Solyc02g090960.1.1.1};	--	GO:0048046,apoplast; GO:0005179,hormone activity; GO:0019722,calcium-mediated signaling; GO:0007267,cell-cell signaling; GO:0003674,molecular_function; GO:0005102,signaling receptor binding; GO:0005488,binding; GO:0005515,protein binding; GO:0030545,signaling receptor regulator activity; GO:0030546,signaling receptor activator activity; GO:0048018,receptor ligand activity; GO:0098772,molecular fu…	PF05498.14:Rapid ALkalinization Factor (RALF)	--	--	--
Solyc02g091080.2	17.4821	17.577	17.5852	7.8627	8.2486	5.5793	745	699	909	351	354	270	SL4.0ch02	50535133	50537466	-	Solyc02g091080.2	--	K03327 multidrug resistance protein, MATE family | (RefSeq) protein DETOXIFICATION 1-like (A)	--	protein DETOXIFICATION 1-like [Solanum lycopersicum]	DTX1_ARATH RecName: Full=Protein DETOXIFICATION 1 {ECO:0000303|PubMed:11739388}; Short=AtDTX1 {ECO:0000303|PubMed:11739388}; AltName: Full=Multidrug and toxic compound extrusion protein 1 {ECO:0000305}; Short=MATE protein 1 {ECO:0000305};	A0A6N2BMZ2_SOLCI RecName: Full=Protein DETOXIFICATION {ECO:0000256|RuleBase:RU004914}; AltName: Full=Multidrug and toxic compound extrusion protein {ECO:0000256|RuleBase:RU004914};	Uncharacterized membrane protein, predicted efflux pump	GO:0016021,integral component of membrane; GO:0016020,membrane; GO:0005886,plasma membrane; GO:0015297,antiporter activity; GO:0015562,efflux transmembrane transporter activity; GO:0022857,transmembrane transporter activity; GO:0042910,xenobiotic transmembrane transporter activity; GO:0015691,cadmium ion transport; GO:0051238,sequestering of metal ion; GO:1990961,xenobiotic detoxification by tran…	PF01554.21:MatE	--	--	--
Solyc02g091250.1	4.6871	4.5101	4.2584	2.3741	1.6147	2.6955	49	44	54	26	17	32	SL4.0ch02	50650329	50650721	-	Solyc02g091250.1	--	--	--	uncharacterized protein LOC104645999 [Solanum lycopersicum]	--	A0A3Q7FAE7_SOLLC SubName: Full=Uncharacterized protein {ECO:0000313|EnsemblPlants:Solyc02g091250.1.1.1};	--	GO:0016021,integral component of membrane; GO:0005575,cellular_component; GO:0016020,membrane; GO:0031224,intrinsic component of membrane; GO:0110165,cellular anatomical entity	--	--	--	--
Solyc02g091380.1	34.5188	35.5966	30.4069	65.5653	79.4695	80.0527	292	281	312	581	677	769	SL4.0ch02	50725551	50725868	-	Solyc02g091380.1	--	--	--	hypothetical protein EJD97_016457 [Solanum chilense]	--	A0A6N2B4X4_SOLCI SubName: Full=Uncharacterized protein {ECO:0000313|EMBL:TMW89917.1};	--	--	--	--	--	--
Solyc02g091780.1	10.2891	10.2287	9.7983	5.4731	4.7391	5.3353	664	616	767	370	308	391	SL4.0ch02	51037207	51044475	+	Solyc02g091780.1	--	K26157 kinesin family member 19 | (RefSeq) kinesin-like protein KIN-8B isoform X1 (A)	ko04814: Motor proteins	kinesin-like protein KIN-8B isoform X2 [Solanum lycopersicum]	KN8B_ARATH RecName: Full=Kinesin-like protein KIN-8B {ECO:0000305};	A0A3Q7FYS7_SOLLC RecName: Full=Kinesin-like protein {ECO:0000256|RuleBase:RU000394};	Kinesin-like protein	GO:0005871,kinesin complex; GO:0005874,microtubule; GO:0005524,ATP binding; GO:0016887,ATP hydrolysis activity; GO:0008017,microtubule binding; GO:0003777,microtubule motor activity; GO:0008574,plus-end-directed microtubule motor activity; GO:0007018,microtubule-based movement; GO:0000166,nucleotide binding; GO:0003674,molecular_function; GO:0005488,binding; GO:0017076,purine nucleotide binding; …	PF00225.26:Kinesin motor domain	--	--	--
Solyc02g092040.1	7.4343	7.7661	8.9814	4.7759	4.55	3.5821	159	155	233	107	98	87	SL4.0ch02	51284550	51285353	-	Solyc02g092040.1	--	--	--	receptor-like protein 44 [Solanum lycopersicum]	RLP44_ARATH RecName: Full=Receptor-like protein 44 {ECO:0000303|PubMed:18434605}; Short=AtRLP44 {ECO:0000303|PubMed:18434605}; Flags: Precursor;	A0A3Q7FB48_SOLLC SubName: Full=Uncharacterized protein {ECO:0000313|EnsemblPlants:Solyc02g092040.1.1.1};	FOG: Leucine rich repeat	GO:0016021,integral component of membrane; GO:0005886,plasma membrane; GO:0005575,cellular_component; GO:0016020,membrane; GO:0031224,intrinsic component of membrane; GO:0110165,cellular anatomical entity; GO:0071944,cell periphery	PF13855.9:Leucine rich repeat	--	--	--
Solyc02g092110.3	197.531	224.856	218.632	101.329	110.628	99.6723	2890	3070	3880	1553	1630	1656	SL4.0ch02	51357847	51358528	+	Solyc02g092110.3	--	--	--	phytosulfokines 3 precursor [Solanum lycopersicum]	PSK3_ARATH RecName: Full=Phytosulfokines 3; Short=AtPSK3; Contains: RecName: Full=Phytosulfokine-alpha; Short=PSK-alpha; Short=Phytosulfokine-a; Contains: RecName: Full=Phytosulfokine-beta; Short=PSK-beta; Short=Phytosulfokine-b; Flags: Precursor;	Q7PCA6_SOLLC RecName: Full=Phytosulfokine {ECO:0000256|RuleBase:RU368031}; Contains: RecName: Full=Phytosulfokine-alpha {ECO:0000256|RuleBase:RU368031}; Short=PSK-alpha {ECO:0000256|RuleBase:RU368031}; Short=Phytosulfokine-a {ECO:0000256|RuleBase:RU368031}; Contains: RecName: Full=Phytosulfokine-beta {ECO:0000256|RuleBase:RU368031}; Short=PSK-beta {ECO:0000256|RuleBase:RU368031}; Short=Phytosulfo…	--	GO:0031012,extracellular matrix; GO:0005576,extracellular region; GO:0005794,Golgi apparatus; GO:0008083,growth factor activity; GO:0030154,cell differentiation; GO:0008283,cell population proliferation; GO:0071456,cellular response to hypoxia; GO:0003674,molecular_function; GO:0005102,signaling receptor binding; GO:0005488,binding; GO:0005515,protein binding; GO:0030545,signaling receptor regula…	PF06404.15:Phytosulfokine precursor protein (PSK)	--	--	--
Solyc02g092550.3	29.5962	24.556	27.3103	7.3358	5.2933	5.9136	855	662	957	222	154	194	SL4.0ch02	51655282	51656445	+	Solyc02g092550.3	--	K21994 LOB domain-containing protein 18 | (RefSeq) LOB domain-containing protein 19 (A)	--	LOB domain-containing protein 37 [Solanum lycopersicum]	LBD37_ARATH RecName: Full=LOB domain-containing protein 37; AltName: Full=ASYMMETRIC LEAVES 2-like protein 39; Short=AS2-like protein 39;	A0A3Q7FBF8_SOLLC RecName: Full=LOB domain-containing protein {ECO:0000259|PROSITE:PS50891};	--	GO:0000976,transcription cis-regulatory region binding; GO:0006807,nitrogen compound metabolic process; GO:0010468,regulation of gene expression; GO:0060776,simple leaf morphogenesis; GO:0001067,transcription regulatory region nucleic acid binding; GO:0003674,molecular_function; GO:0003676,nucleic acid binding; GO:0003677,DNA binding; GO:0003690,double-stranded DNA binding; GO:0005488,binding; GO…	PF03195.17:Lateral organ boundaries (LOB) domain	LOB	TF	LOB
Solyc02g092570.1	3.0257	3.4258	3.4827	2.1254	1.4172	1.5835	106	112	148	78	50	63	SL4.0ch02	51673219	51674535	+	Solyc02g092570.1	--	K14494 DELLA protein | (RefSeq) GAI; DELLA protein GAI (A)	ko04075: Plant hormone signal transduction	scarecrow-like protein 32 [Solanum lycopersicum]	SCL32_ARATH RecName: Full=Scarecrow-like protein 32; Short=AtSCL32; AltName: Full=GRAS family protein 18; Short=AtGRAS-18;	A0A3Q7FB54_SOLLC SubName: Full=Uncharacterized protein {ECO:0000313|EnsemblPlants:Solyc02g092570.1.1.1};	--	GO:0005634,nucleus; GO:0003700,DNA-binding transcription factor activity; GO:0043565,sequence-specific DNA binding; GO:0006355,regulation of DNA-templated transcription; GO:0003674,molecular_function; GO:0140110,transcription regulator activity; GO:0003676,nucleic acid binding; GO:0003677,DNA binding; GO:0005488,binding; GO:0097159,organic cyclic compound binding; GO:1901363,heterocyclic compound…	PF03514.17:GRAS domain family	GRAS	TF	GRAS
Solyc02g092880.3	2.9923	3.6119	3.516	1.2476	1.7759	0.9995	87	98	124	38	52	33	SL4.0ch02	51884870	51886267	-	Solyc02g092880.3	--	--	--	uncharacterized protein LOC101250067 isoform 2 [Solanum lycopersicum]	--	A0A3Q7FBK7_SOLLC SubName: Full=Uncharacterized protein {ECO:0000313|EnsemblPlants:Solyc02g092880.3.1};	--	--	--	--	--	--
Solyc02g092890.1	3.0294	4.4268	3.9733	1.3145	2.3245	0.485	22	30	35	10	17	4	SL4.0ch02	51889670	51889942	+	Solyc02g092890.1	--	--	--	hypothetical protein EJD97_003401 [Solanum chilense]	--	A0A3Q7FDD4_SOLLC SubName: Full=Uncharacterized protein {ECO:0000313|EnsemblPlants:Solyc02g092890.1.1.1};	--	GO:0045087,innate immune response; GO:0050793,regulation of developmental process; GO:0002376,immune system process; GO:0006950,response to stress; GO:0006952,defense response; GO:0006955,immune response; GO:0008150,biological_process; GO:0009605,response to external stimulus; GO:0009607,response to biotic stimulus; GO:0043207,response to external biotic stimulus; GO:0044419,biological process in…	--	--	--	--
Solyc02g092930.1	16.1654	12.6118	12.5279	33.5399	28.7353	30.2689	467	340	439	1015	836	993	SL4.0ch02	51933868	51934953	-	Solyc02g092930.1	--	K09422 transcription factor MYB, plant | (RefSeq) transcription factor MYB44 (A)	--	transcription factor MYB44 [Solanum lycopersicum]	MYB44_ARATH RecName: Full=Transcription factor MYB44 {ECO:0000303|PubMed:11597504}; AltName: Full=Myb-related protein 44 {ECO:0000303|PubMed:11597504}; Short=AtMYB44 {ECO:0000303|PubMed:11597504}; AltName: Full=Myb-related protein R1 {ECO:0000303|PubMed:9678577}; Short=AtMYBR1 {ECO:0000303|PubMed:9678577};	A0A3Q7FBD7_SOLLC SubName: Full=Uncharacterized protein {ECO:0000313|EnsemblPlants:Solyc02g092930.1.1.1};	Transcription factor, Myb superfamily	GO:0005634,nucleus; GO:0003700,DNA-binding transcription factor activity; GO:0000981,DNA-binding transcription factor activity, RNA polymerase II-specific; GO:0042802,identical protein binding; GO:0000978,RNA polymerase II cis-regulatory region sequence-specific DNA binding; GO:0043565,sequence-specific DNA binding; GO:0000976,transcription cis-regulatory region binding; GO:0009738,abscisic acid-…	PF00249.34:Myb-like DNA-binding domain	MYB	TF	MYB->MYB
Solyc02g093250.3	0.5517	0.7883	0.6368	2.2122	1.9723	1.6843	15	20	21	63	54	52	SL4.0ch02	52228322	52229678	-	Solyc02g093250.3	--	K00588 caffeoyl-CoA O-methyltransferase [EC:2.1.1.104] | (RefSeq) caffeoyl-CoA O-methyltransferase (A)	ko00940: Phenylpropanoid biosynthesis; ko00941: Flavonoid biosynthesis; ko00945: Stilbenoid, diarylheptanoid and gingerol biosynthesis; ko01100: Metabolic pathways; ko01110: Biosynthesis of secondary metabolites	caffeoyl-CoA O-methyltransferase [Solanum lycopersicum]	CAMT_SOLTU RecName: Full=Caffeoyl-CoA O-methyltransferase; EC=2.1.1.104; AltName: Full=Trans-caffeoyl-CoA 3-O-methyltransferase; Short=CCoAMT; Short=CCoAOMT;	A0A3Q7FDU8_SOLLC RecName: Full=Caffeoyl-CoA O-methyltransferase {ECO:0000256|ARBA:ARBA00012165}; EC=2.1.1.104 {ECO:0000256|ARBA:ARBA00012165};	O-methyltransferase	GO:0042409,caffeoyl-CoA O-methyltransferase activity; GO:0046872,metal ion binding; GO:0008757,S-adenosylmethionine-dependent methyltransferase activity; GO:0009809,lignin biosynthetic process; GO:0032259,methylation; GO:0003674,molecular_function; GO:0003824,catalytic activity; GO:0008168,methyltransferase activity; GO:0008171,O-methyltransferase activity; GO:0016740,transferase activity; GO:001…	PF01596.20:O-methyltransferase	--	--	--
Solyc02g093300.3	1.7854	1.5765	1.8067	0.8778	0.8446	0.8434	233	192	286	120	111	125	SL4.0ch02	52256945	52269687	-	Solyc02g093300.3	--	K02320 DNA polymerase alpha subunit A [EC:2.7.7.7] | (RefSeq) DNApolalpha; DNA polymerase alpha catalytic subunit (A)	ko03030: DNA replication	DNA polymerase alpha catalytic subunit [Solanum lycopersicum]	DPOLA_ORYSJ RecName: Full=DNA polymerase alpha catalytic subunit; EC=2.7.7.7;	H9E8V2_SOLLC RecName: Full=DNA polymerase {ECO:0000256|RuleBase:RU000442}; EC=2.7.7.7 {ECO:0000256|RuleBase:RU000442};	DNA polymerase alpha, catalytic subunit	GO:0005658,alpha DNA polymerase:primase complex; GO:0005634,nucleus; GO:0003682,chromatin binding; GO:0003896,DNA primase activity; GO:0003688,DNA replication origin binding; GO:0003887,DNA-directed DNA polymerase activity; GO:0046872,metal ion binding; GO:0017076,purine nucleotide binding; GO:0019103,pyrimidine nucleotide binding; GO:0003697,single-stranded DNA binding; GO:0006270,DNA replicatio…	PF00136.24:DNA polymerase family B	--	--	--
Solyc02g093960.3	0.7213	0.7729	0.9752	0.358	0.6876	0.2032	25	25	41	13	24	8	SL4.0ch02	52733544	52735896	-	Solyc02g093960.3	--	--	--	uncharacterized protein LOC101263785 isoform X2 [Solanum lycopersicum]	--	A0A3Q7FE95_SOLLC RecName: Full=BRO1 domain-containing protein {ECO:0000259|SMART:SM01041};	--	--	PF03097.21:BRO1-like domain	--	--	--
Solyc02g094100.4	1.6526	0.9321	1.1903	0.6144	0.7428	0.5668	95	50	83	37	43	37	SL4.0ch02	52828113	52834917	+	Solyc02g094100.4	--	K22766 fidgetin-like protein 1 [EC:5.6.2.-] | (RefSeq) ATPase family AAA domain-containing protein FIGL1 (A)	--	ATPase family AAA domain-containing protein FIGL1 [Solanum lycopersicum]	FIGL1_ARATH RecName: Full=ATPase family AAA domain-containing protein FIGL1 {ECO:0000305}; AltName: Full=AAA-ATPase FIDGETIN-LIKE 1 {ECO:0000303|PubMed:26161528}; EC=3.6.4.- {ECO:0000305};	A0A3Q7FEB4_SOLLC RecName: Full=AAA domain-containing protein {ECO:0000259|SMART:SM00382};	AAA+-type ATPase	GO:0005634,nucleus; GO:0005524,ATP binding; GO:0016887,ATP hydrolysis activity; GO:0006310,DNA recombination; GO:0006281,DNA repair; GO:0045128,negative regulation of reciprocal meiotic recombination; GO:0000166,nucleotide binding; GO:0003674,molecular_function; GO:0005488,binding; GO:0017076,purine nucleotide binding; GO:0030554,adenyl nucleotide binding; GO:0032553,ribonucleotide binding; GO:00…	PF00004.32:ATPase family associated with various cellular activities (AAA)	--	--	--
Solyc02g094160.1	14.8471	15.9914	16.2471	9.2071	6.6739	7.3898	391	393	519	254	177	221	SL4.0ch02	52873769	52874758	+	Solyc02g094160.1	--	K10808 ribonucleoside-diphosphate reductase subunit M2 [EC:1.17.4.1] | (RefSeq) ribonucleoside-diphosphate reductase small chain (A)	ko00230: Purine metabolism; ko00240: Pyrimidine metabolism; ko00480: Glutathione metabolism; ko01100: Metabolic pathways; ko01232: Nucleotide metabolism	ribonucleoside-diphosphate reductase small chain [Solanum lycopersicum]	RIR2_TOBAC RecName: Full=Ribonucleoside-diphosphate reductase small chain; EC=1.17.4.1; AltName: Full=Ribonucleoside-diphosphate reductase R2 subunit; AltName: Full=Ribonucleotide reductase small subunit;	A0A3Q7G0B1_SOLLC SubName: Full=Uncharacterized protein {ECO:0000313|EnsemblPlants:Solyc02g094160.1.1.1};	Ribonucleotide reductase, beta subunit	GO:0005737,cytoplasm; GO:0046872,metal ion binding; GO:0004748,ribonucleoside-diphosphate reductase activity, thioredoxin disulfide as acceptor; GO:0009263,deoxyribonucleotide biosynthetic process; GO:0006260,DNA replication; GO:0003674,molecular_function; GO:0005488,binding; GO:0043167,ion binding; GO:0043169,cation binding; GO:0003824,catalytic activity; GO:0016491,oxidoreductase activity; GO:0…	PF00268.24:Ribonucleotide reductase, small chain	--	--	--
Solyc02g094190.3	1.5979	1.7123	1.4837	0.8349	0.8017	0.8443	95	95	107	52	48	57	SL4.0ch02	52882836	52885873	-	Solyc02g094190.3	--	--	--	protein NUCLEAR FUSION DEFECTIVE 4 [Solanum lycopersicum]	NFD4_ARATH RecName: Full=Protein NUCLEAR FUSION DEFECTIVE 4 {ECO:0000303|PubMed:16698901};	A0A3Q7FE49_SOLLC RecName: Full=Nodulin-like domain-containing protein {ECO:0000259|Pfam:PF06813};	--	GO:0016021,integral component of membrane; GO:0016020,membrane; GO:0005739,mitochondrion; GO:0000741,karyogamy; GO:0010197,polar nucleus fusion; GO:0009651,response to salt stress; GO:0006996,organelle organization; GO:0006997,nucleus organization; GO:0008150,biological_process; GO:0009987,cellular process; GO:0016043,cellular component organization; GO:0048284,organelle fusion; GO:0071840,cellul…	PF06813.16:Nodulin-like	--	--	--
Solyc02g094860.3	0.0617	0.3087	0.1018	0.275	0.7355	0.6704	3	14	6	14	36	37	SL4.0ch02	46688905	46691801	+	Solyc02g094860.3	--	K10717 cytokinin trans-hydroxylase | (RefSeq) CYP735A1; cytokinin hydroxylase-like (A)	ko00908: Zeatin biosynthesis; ko01100: Metabolic pathways; ko01110: Biosynthesis of secondary metabolites	cytokinin hydroxylase-like [Solanum lycopersicum]	C7351_ARATH RecName: Full=Cytokinin hydroxylase; EC=1.14.13.-; AltName: Full=Cytochrome P450 35A1;	I0IUQ0_SOLLC SubName: Full=Cytokinin hydroxylase-like {ECO:0000313|EMBL:BAM08999.1};	Cytochrome P450 CYP4/CYP19/CYP26 subfamilies	GO:0016021,integral component of membrane; GO:0099503,secretory vesicle; GO:0020037,heme binding; GO:0005506,iron ion binding; GO:0004497,monooxygenase activity; GO:0016705,oxidoreductase activity, acting on paired donors, with incorporation or reduction of molecular oxygen; GO:0033466,trans-zeatin biosynthetic process; GO:0003674,molecular_function; GO:0005488,binding; GO:0046906,tetrapyrrole bi…	PF00067.25:Cytochrome P450	--	--	--
Solyc02g150116.1	0.2364	0.1689	0.0975	2.0313	1.8782	2.1167	6	4	3	54	48	61	SL4.0ch02	29910576	29912401	+	Solyc02g150116.1	--	--	--	hypothetical protein H5410_044739 [Solanum commersonii]	--	M1BUQ7_SOLTU SubName: Full=Uncharacterized protein {ECO:0000313|EnsemblPlants:PGSC0003DMT400053264};	--	--	PF16343.8:Domain of unknown function (DUF4973)	--	--	--
Solyc02g150119.1	1.1577	1.1676	0.6176	2.1454	2.0287	2.2789	17	16	11	33	30	38	SL4.0ch02	3729844	3739293	+	Solyc02g150119.1	--	--	--	uncharacterized protein LOC101268629 isoform X3 [Solanum lycopersicum]	--	A0A6N2CB42_SOLCI SubName: Full=Uncharacterized protein {ECO:0000313|EMBL:TMX03979.1};	--	GO:0016021,integral component of membrane; GO:0005575,cellular_component; GO:0016020,membrane; GO:0031224,intrinsic component of membrane; GO:0110165,cellular anatomical entity	--	--	--	--
Solyc03g005200.3	1.5403	2.5274	1.5476	0.9649	1.0993	0.6782	32	49	39	21	23	16	SL4.0ch03	130371	131717	-	Solyc03g005200.3	--	--	--	non-specific lipid-transfer protein-like protein At2g13820 [Solanum lycopersicum]	LTPG5_ARATH RecName: Full=Non-specific lipid transfer protein GPI-anchored 5 {ECO:0000303|PubMed:23893219}; Short=AtLTPG-5 {ECO:0000303|PubMed:23893219}; Short=Protein LTP-GPI-ANCHORED 5 {ECO:0000303|PubMed:23893219}; AltName: Full=Xylogen like protein 12 {ECO:0000303|PubMed:21558309}; Short=AtXYLP12 {ECO:0000303|PubMed:21558309}; Short=AtXYP8 {ECO:0000303|PubMed:21558309}; Flags: Precursor;	A0A3Q7FEQ2_SOLLC RecName: Full=AAI domain-containing protein {ECO:0000259|SMART:SM00499};	--	GO:0031225,anchored component of membrane; GO:0005829,cytosol; GO:0005886,plasma membrane; GO:0008289,lipid binding; GO:0050832,defense response to fungus; GO:0006869,lipid transport; GO:0140426,PAMP-triggered immunity signalling pathway; GO:0002237,response to molecule of bacterial origin; GO:0002240,response to molecule of oomycetes origin; GO:0009624,response to nematode; GO:0003674,molecular_…	PF14368.9:Probable lipid transfer	--	--	--
Solyc03g005280.4	27.1703	25.7747	23.6377	9.6015	13.5349	9.0574	1194	1057	1260	442	599	452	SL4.0ch03	172785	176531	-	Solyc03g005280.4	--	K08245 phytepsin [EC:3.4.23.40] | (RefSeq) aspartic proteinase A1 (A)	--	aspartic proteinase A1 [Solanum lycopersicum]	APA1_ARATH RecName: Full=Aspartic proteinase A1; EC=3.4.23.-; Flags: Precursor;	A0A6N2BU59_SOLCI SubName: Full=Uncharacterized protein {ECO:0000313|EMBL:TMW98972.1};	Aspartyl protease	GO:0005576,extracellular region; GO:0000325,plant-type vacuole; GO:0009506,plasmodesma; GO:0099503,secretory vesicle; GO:0005773,vacuole; GO:0004190,aspartic-type endopeptidase activity; GO:0004175,endopeptidase activity; GO:0006629,lipid metabolic process; GO:0006508,proteolysis; GO:0003674,molecular_function; GO:0003824,catalytic activity; GO:0008233,peptidase activity; GO:0016787,hydrolase act…	PF00026.26:Eukaryotic aspartyl protease	--	--	--
Solyc03g005320.3	4.0208	3.6165	4.0071	2.5281	0.914	2.4742	249	209	301	164	57	174	SL4.0ch03	194784	197611	-	Solyc03g005320.3	--	K15397 3-ketoacyl-CoA synthase [EC:2.3.1.199] | (RefSeq) 3-ketoacyl-CoA synthase 11 (A)	ko00062: Fatty acid elongation; ko01100: Metabolic pathways; ko01110: Biosynthesis of secondary metabolites; ko04626: Plant-pathogen interaction	3-ketoacyl-CoA synthase 11 [Solanum lycopersicum]	KCS20_ARATH RecName: Full=3-ketoacyl-CoA synthase 20 {ECO:0000303|PubMed:18465198}; Short=KCS-20 {ECO:0000303|PubMed:18465198}; EC=2.3.1.199 {ECO:0000305}; AltName: Full=Very long-chain fatty acid condensing enzyme 20 {ECO:0000303|PubMed:18465198}; Short=VLCFA condensing enzyme 20 {ECO:0000303|PubMed:18465198};	A0A3Q7FEU7_SOLLC RecName: Full=3-ketoacyl-CoA synthase {ECO:0000256|PIRNR:PIRNR036417}; EC=2.3.1.- {ECO:0000256|PIRNR:PIRNR036417};	--	GO:0016021,integral component of membrane; GO:0009922,fatty acid elongase activity; GO:0102756,very-long-chain 3-ketoacyl-CoA synthase activity; GO:0006633,fatty acid biosynthetic process; GO:0009409,response to cold; GO:0009416,response to light stimulus; GO:0003674,molecular_function; GO:0003824,catalytic activity; GO:0004312,fatty acid synthase activity; GO:0016740,transferase activity; GO:001…	PF08392.15:FAE1/Type III polyketide synthase-like protein	--	--	--
Solyc03g005460.4	0.5484	0.5433	0.6824	0.158	0.1027	0.1549	53	49	80	16	10	17	SL4.0ch03	354177	361524	-	Solyc03g005460.4	--	K15505 DNA repair protein RAD5 [EC:5.6.2.-] | (RefSeq) DNA repair protein RAD5B (A)	--	DNA repair protein RAD5B [Solanum lycopersicum]	SM3L3_ARATH RecName: Full=DNA repair protein RAD5B {ECO:0000305}; EC=3.6.4.- {ECO:0000305}; AltName: Full=Putative SWI/SNF-related matrix-associated actin-dependent regulator of chromatin subfamily A member 3-like 3 {ECO:0000305}; Short=SMARCA3-like protein 3 {ECO:0000305}; AltName: Full=RAD5 homolog B {ECO:0000303|PubMed:18310306}; Short=AtRAD5B {ECO:0000303|PubMed:18310306};	A0A3Q7FCR2_SOLLC SubName: Full=Uncharacterized protein {ECO:0000313|EnsemblPlants:Solyc03g005460.3.1};	Helicase-like transcription factor HLTF/DNA helicase RAD5, DEAD-box superfamily	GO:0009941,chloroplast envelope; GO:0005634,nucleus; GO:0005524,ATP binding; GO:0008094,ATP-dependent activity, acting on DNA; GO:0140658,ATP-dependent chromatin remodeler activity; GO:0004386,helicase activity; GO:0016818,hydrolase activity, acting on acid anhydrides, in phosphorus-containing anhydrides; GO:0003676,nucleic acid binding; GO:0008270,zinc ion binding; GO:0006281,DNA repair; GO:0000…	PF00176.26:SNF2-related domain	SNF2	TR	SNF2
Solyc03g005780.3	1730.72	1802.19	1836.04	608.874	493.47	352.085	61186	59456	78734	22549	17569	14135	SL4.0ch03	547508	548836	+	Solyc03g005780.3	--	K08912 light-harvesting complex II chlorophyll a/b binding protein 1 | (RefSeq) Cab-3C; chlorophyll a-b binding protein 3C, chloroplastic (A)	ko00196: Photosynthesis - antenna proteins; ko01100: Metabolic pathways	chlorophyll a-b binding protein 3C, chloroplastic [Solanum lycopersicum]	CB2G_SOLLC RecName: Full=Chlorophyll a-b binding protein 3C, chloroplastic; AltName: Full=LHCII type I CAB-3C; Short=LHCP; Flags: Precursor;	M1B1H1_SOLTU RecName: Full=Chlorophyll a-b binding protein, chloroplastic {ECO:0000256|RuleBase:RU363080};	--	GO:0009535,chloroplast thylakoid membrane; GO:0016021,integral component of membrane; GO:0009522,photosystem I; GO:0009523,photosystem II; GO:0016168,chlorophyll binding; GO:0046872,metal ion binding; GO:0009768,photosynthesis, light harvesting in photosystem I; GO:0009416,response to light stimulus; GO:0003674,molecular_function; GO:0005488,binding; GO:0046906,tetrapyrrole binding; GO:0097159,or…	PF00504.24:Chlorophyll A-B binding protein	--	--	--
Solyc03g005900.4	7.4003	8.8631	9.5359	3.829	3.6433	4.3262	238	266	372	129	118	158	SL4.0ch03	613993	617240	+	Solyc03g005900.4	--	--	--	GDSL esterase/lipase At5g45670-like [Solanum lycopersicum]	GDL65_ARATH RecName: Full=GDSL esterase/lipase At4g18970; EC=3.1.1.-; AltName: Full=Extracellular lipase At4g18970; Flags: Precursor;	M1B1I3_SOLTU SubName: Full=GDSL-lipase protein {ECO:0000313|EnsemblPlants:PGSC0003DMT400034913};	--	GO:0005576,extracellular region; GO:0016788,hydrolase activity, acting on ester bonds; GO:0016042,lipid catabolic process; GO:0003674,molecular_function; GO:0003824,catalytic activity; GO:0016787,hydrolase activity; GO:0006629,lipid metabolic process; GO:0008150,biological_process; GO:0008152,metabolic process; GO:0009056,catabolic process; GO:0044238,primary metabolic process; GO:0071704,organic…	PF00657.25:GDSL-like Lipase/Acylhydrolase	--	--	--
Solyc03g005910.3	4.125	2.6522	3.8314	1.6539	1.1469	2.2763	150	90	169	63	42	94	SL4.0ch03	618823	623403	+	Solyc03g005910.3	--	--	--	GDSL esterase/lipase At1g29670-like [Solanum lycopersicum]	GDL15_ARATH RecName: Full=GDSL esterase/lipase At1g29670; EC=3.1.1.-; AltName: Full=Extracellular lipase At1g29670; Flags: Precursor;	A0A3Q7G1C2_SOLLC SubName: Full=Uncharacterized protein {ECO:0000313|EnsemblPlants:Solyc03g005910.3.1};	--	GO:0048046,apoplast; GO:0009534,chloroplast thylakoid; GO:0005634,nucleus; GO:0016788,hydrolase activity, acting on ester bonds; GO:0016042,lipid catabolic process; GO:0003674,molecular_function; GO:0003824,catalytic activity; GO:0016787,hydrolase activity; GO:0006629,lipid metabolic process; GO:0008150,biological_process; GO:0008152,metabolic process; GO:0009056,catabolic process; GO:0044238,pri…	PF00657.25:GDSL-like Lipase/Acylhydrolase	--	--	--
Solyc03g006220.4	4.0319	3.9786	3.7305	2.049	1.4977	1.8391	139	128	156	74	52	72	SL4.0ch03	862640	868032	+	Solyc03g006220.4	--	K23877 xyloglucan O-acetyltransferase | (RefSeq) protein ALTERED XYLOGLUCAN 4 (A)	--	protein trichome birefringence-like 38 [Solanum lycopersicum]	TBL38_ARATH RecName: Full=Protein trichome birefringence-like 38;	M0ZZ71_SOLTU SubName: Full=Alpha galactosidase {ECO:0000313|EnsemblPlants:PGSC0003DMT400011205};	--	GO:0005794,Golgi apparatus; GO:0016021,integral component of membrane; GO:0016413,O-acetyltransferase activity; GO:0003674,molecular_function; GO:0003824,catalytic activity; GO:0008374,O-acyltransferase activity; GO:0016407,acetyltransferase activity; GO:0016740,transferase activity; GO:0016746,acyltransferase activity; GO:0016747,acyltransferase activity, transferring groups other than amino-acy…	PF13839.9:GDSL/SGNH-like Acyl-Esterase family found in Pmr5 and Cas1p	--	--	--
Solyc03g006260.4	3.419	3.6089	2.9315	8.1923	6.7391	7.6474	200	197	208	502	397	508	SL4.0ch03	892567	898987	-	Solyc03g006260.4	--	--	--	sodium/calcium exchanger NCL1-like isoform X1 [Solanum lycopersicum]	NCL2_ORYSJ RecName: Full=Sodium/calcium exchanger NCL2 {ECO:0000305}; AltName: Full=Na(+)/Ca(2+)-exchange protein NCL2 {ECO:0000305}; AltName: Full=OsEFCAX2 {ECO:0000303|PubMed:24286292}; AltName: Full=Protein NCX-like 2 {ECO:0000305}; Short=OsNCL2 {ECO:0000305};	A0A3Q7G1Q3_SOLLC SubName: Full=Uncharacterized protein {ECO:0000313|EnsemblPlants:Solyc03g006260.3.1};	--	GO:0016021,integral component of membrane; GO:0005886,plasma membrane; GO:0005774,vacuolar membrane; GO:0005509,calcium ion binding; GO:0015369,calcium:proton antiporter activity; GO:0070588,calcium ion transmembrane transport; GO:0006874,cellular calcium ion homeostasis; GO:0006814,sodium ion transport; GO:0003674,molecular_function; GO:0005488,binding; GO:0043167,ion binding; GO:0043169,cation …	PF13499.9:EF-hand domain pair	--	--	--
Solyc03g006290.4	4.1541	5.5974	4.7132	1.2957	1.797	3.0786	101	127	139	33	44	85	SL4.0ch03	911065	912795	-	Solyc03g006290.4	--	--	--	uncharacterized protein LOC101254973 [Solanum lycopersicum]	--	A0A6N2BAL7_SOLCI SubName: Full=Uncharacterized protein {ECO:0000313|EMBL:TMW90289.1};	--	GO:0016021,integral component of membrane; GO:0005575,cellular_component; GO:0016020,membrane; GO:0031224,intrinsic component of membrane; GO:0110165,cellular anatomical entity	PF04654.15:Protein of unknown function, DUF599	--	--	--
Solyc03g006360.3	11.839	10.6648	13.0655	4.1424	3.8874	5.4411	251	211	336	92	83	131	SL4.0ch03	970401	972867	+	Solyc03g006360.3	--	--	--	dormancy-associated protein 1 isoform X1 [Solanum lycopersicum]	DRM1_PEA RecName: Full=Dormancy-associated protein 1 {ECO:0000303|PubMed:9684359}; Short=PsDRM1 {ECO:0000303|PubMed:9684359};	A0A3Q7FD65_SOLLC SubName: Full=Uncharacterized protein {ECO:0000313|EnsemblPlants:Solyc03g006360.3.1};	--	--	PF05564.15:Dormancy/auxin associated protein	--	--	--
Solyc03g006410.3	4.2929	3.8016	4.0552	0.7968	1.5393	1.3651	144	119	165	28	52	52	SL4.0ch03	1021357	1024093	+	Solyc03g006410.3	--	--	--	uncharacterized protein LOC101259314 [Solanum lycopersicum]	--	A0A3Q7FDA7_SOLLC SubName: Full=Uncharacterized protein {ECO:0000313|EnsemblPlants:Solyc03g006410.3.1};	--	--	PF04720.15:PDDEXK-like family of unknown function	--	--	--
Solyc03g006490.3	52.0318	54.8041	54.8878	15.4476	11.6541	11.3373	1463	1438	1872	455	330	362	SL4.0ch03	1113354	1116096	+	Solyc03g006490.3	--	--	--	glutaminase domain-containing protein [Solanum lycopersicum]	TSJT1_TOBAC RecName: Full=Stem-specific protein TSJT1;	A0A3Q7G1W4_SOLLC RecName: Full=DUF3700 domain-containing protein {ECO:0000259|SMART:SM01172};	--	--	PF12481.11:Aluminium induced protein	--	--	--
Solyc03g006530.3	0.1648	0.163	0.1254	0.3994	0.4658	0.4019	13	12	12	33	37	36	SL4.0ch03	1143607	1149056	-	Solyc03g006530.3	--	--	--	uncharacterized protein LOC101261888 [Solanum lycopersicum]	Y4498_ARATH RecName: Full=Uncharacterized protein At4g04980;	A0A3Q7FD97_SOLLC SubName: Full=Uncharacterized protein {ECO:0000313|EnsemblPlants:Solyc03g006530.3.1};	--	GO:0009707,chloroplast outer membrane; GO:0009658,chloroplast organization; GO:0006996,organelle organization; GO:0008150,biological_process; GO:0009657,plastid organization; GO:0009987,cellular process; GO:0016043,cellular component organization; GO:0071840,cellular component organization or biogenesis; GO:0005575,cellular_component; GO:0005622,intracellular anatomical structure; GO:0005737,cyto…	--	--	--	--
Solyc03g006545.1	34.5524	38.3768	38.9382	14.2978	17.9647	11.2957	466	483	637	202	244	173	SL4.0ch03	1158803	1159802	+	Solyc03g006545.1	--	K17982 geranyllinalool synthase [EC:4.2.3.144] | (RefSeq) (E,E)-geranyllinalool synthase (A)	ko00904: Diterpenoid biosynthesis; ko01110: Biosynthesis of secondary metabolites	(E,E)-geranyllinalool synthase [Solanum lycopersicum]	LIS_CLABR RecName: Full=S-linalool synthase; EC=4.2.3.25;	K4BE78_SOLLC SubName: Full=Putative geranyllinalool synthase {ECO:0000313|EMBL:AIL54748.1, ECO:0000313|EnsemblPlants:Solyc03g006550.3.1};	--	GO:0000287,magnesium ion binding; GO:0034007,S-linalool synthase activity; GO:0010333,terpene synthase activity; GO:0003674,molecular_function; GO:0005488,binding; GO:0043167,ion binding; GO:0043169,cation binding; GO:0046872,metal ion binding; GO:0003824,catalytic activity; GO:0016829,lyase activity; GO:0016835,carbon-oxygen lyase activity; GO:0016838,carbon-oxygen lyase activity, acting on phos…	PF13243.9:Squalene-hopene cyclase C-terminal domain	--	--	--
Solyc03g006550.4	76.4915	85.0777	81.4627	32.0276	38.4901	27.6578	5034	5225	6503	2208	2551	2067	SL4.0ch03	1159885	1165867	+	Solyc03g006550.4	--	K17982 geranyllinalool synthase [EC:4.2.3.144] | (RefSeq) (E,E)-geranyllinalool synthase (A)	ko00904: Diterpenoid biosynthesis; ko01110: Biosynthesis of secondary metabolites	(E,E)-geranyllinalool synthase [Solanum lycopersicum]	GES_ARATH RecName: Full=(E,E)-geranyllinalool synthase {ECO:0000303|PubMed:12572612, ECO:0000303|PubMed:18398052}; Short=AtGES {ECO:0000303|PubMed:21334702}; EC=4.2.3.144 {ECO:0000269|PubMed:18398052, ECO:0000269|PubMed:18842097}; AltName: Full=Terpenoid synthase 4 {ECO:0000303|PubMed:12207221, ECO:0000303|PubMed:18400103, ECO:0000303|PubMed:18842097}; Short=AtTPS04 {ECO:0000303|PubMed:12207221, …	K4BE78_SOLLC SubName: Full=Putative geranyllinalool synthase {ECO:0000313|EMBL:AIL54748.1, ECO:0000313|EnsemblPlants:Solyc03g006550.3.1};	--	GO:0005737,cytoplasm; GO:0080013,(E,E)-geranyllinalool synthase activity; GO:0000287,magnesium ion binding; GO:0010333,terpene synthase activity; GO:0016102,diterpenoid biosynthetic process; GO:0009617,response to bacterium; GO:0080027,response to herbivore; GO:0009753,response to jasmonic acid; GO:0000304,response to singlet oxygen; GO:0009611,response to wounding; GO:0003674,molecular_function;…	PF03936.19:Terpene synthase family, metal binding domain	--	--	--
Solyc03g006710.1	9.2901	12.2703	8.3713	4.8467	3.9688	3.6148	86	106	94	47	37	38	SL4.0ch03	1302263	1302610	-	Solyc03g006710.1	--	K24345 calcium-binding protein KIC and related proteins | (RefSeq) calcium-binding protein KRP1-like (A)	--	calcium-binding protein KRP1-like [Solanum lycopersicum]	CARP1_ARATH RecName: Full=Calcium-binding protein KRP1 {ECO:0000305}; AltName: Full=KIC-related protein 1 {ECO:0000303|PubMed:14688294};	A0A3Q7FDE9_SOLLC RecName: Full=EF-hand domain-containing protein {ECO:0000259|PROSITE:PS50222};	Ca2+-binding protein (centrin/caltractin), EF-Hand superfamily protein	GO:0005509,calcium ion binding; GO:0071456,cellular response to hypoxia; GO:0009733,response to auxin; GO:0003674,molecular_function; GO:0005488,binding; GO:0043167,ion binding; GO:0043169,cation binding; GO:0046872,metal ion binding; GO:0001666,response to hypoxia; GO:0006950,response to stress; GO:0008150,biological_process; GO:0009628,response to abiotic stimulus; GO:0009987,cellular process; …	PF13833.9:EF-hand domain pair	--	--	--
Solyc03g007130.4	0.8439	0.9996	1.2206	0.636	0.3381	0.2608	57	63	100	45	23	20	SL4.0ch03	1752444	1756696	+	Solyc03g007130.4	--	K16732 Ase1/PRC1/MAP65 family protein | (RefSeq) 65-kDa microtubule-associated protein 3 (A)	--	65-kDa microtubule-associated protein 3 [Solanum lycopersicum]	MA653_ARATH RecName: Full=65-kDa microtubule-associated protein 3; Short=AtMAP65-3; AltName: Full=Protein PLEIADE;	A0A6N2BWM5_SOLCI SubName: Full=Uncharacterized protein {ECO:0000313|EMBL:TMW99606.1};	Microtubule-associated protein essential for anaphase spindle elongation	GO:0055028,cortical microtubule; GO:0005737,cytoplasm; GO:0005874,microtubule; GO:0005634,nucleus; GO:0009524,phragmoplast; GO:0009574,preprophase band; GO:0005819,spindle; GO:0008017,microtubule binding; GO:0000911,cytokinesis by cell plate formation; GO:0052096,formation of syncytium involving giant cell for nutrient acquisition; GO:0000226,microtubule cytoskeleton organization; GO:0046785,micr…	PF03999.15:Microtubule associated protein (MAP65/ASE1 family)	--	--	--
Solyc03g007410.4	1.6485	2.8706	2.2328	1.4332	0.7308	1.3739	56	91	92	51	25	53	SL4.0ch03	1981468	1983958	+	Solyc03g007410.4	--	K20558 transcription factor SPEECHLESS | (RefSeq) transcription factor SPEECHLESS (A)	ko04016: MAPK signaling pathway - plant	transcription factor SPEECHLESS [Solanum lycopersicum]	SPCH_ARATH RecName: Full=Transcription factor SPEECHLESS {ECO:0000303|PubMed:17183265}; AltName: Full=Basic helix-loop-helix protein 98 {ECO:0000303|PubMed:12679534, ECO:0000303|PubMed:14600211}; Short=AtbHLH98 {ECO:0000303|PubMed:12679534, ECO:0000303|PubMed:14600211}; Short=bHLH 98 {ECO:0000303|PubMed:12679534, ECO:0000303|PubMed:14600211}; AltName: Full=Transcription factor EN 19 {ECO:0000303|…	A0A3Q7FG33_SOLLC RecName: Full=BHLH domain-containing protein {ECO:0000259|PROSITE:PS50888};	--	GO:0005634,nucleus; GO:0003677,DNA binding; GO:0001216,DNA-binding transcription activator activity; GO:0003700,DNA-binding transcription factor activity; GO:0046983,protein dimerization activity; GO:0010052,guard cell differentiation; GO:0045893,positive regulation of DNA-templated transcription; GO:0047484,regulation of response to osmotic stress; GO:2000038,regulation of stomatal complex devel…	PF00010.29:Helix-loop-helix DNA-binding domain	bHLH	TF	bHLH
Solyc03g007550.4	0.8308	0.7927	0.7506	0.478	0.1356	0.3307	73	65	80	44	12	33	SL4.0ch03	2144036	2148356	+	Solyc03g007550.4	--	--	--	uncharacterized protein LOC101257240 [Solanum lycopersicum]	--	A0A3Q7FG70_SOLLC SubName: Full=Uncharacterized protein {ECO:0000313|EnsemblPlants:Solyc03g007550.3.1};	--	GO:0005634,nucleus; GO:0003682,chromatin binding; GO:0006260,DNA replication; GO:0033314,mitotic DNA replication checkpoint signaling; GO:0007095,mitotic G2 DNA damage checkpoint signaling; GO:0030174,regulation of DNA-templated DNA replication initiation; GO:0010212,response to ionizing radiation; GO:0003674,molecular_function; GO:0005488,binding; GO:0006139,nucleobase-containing compound metabo…	--	--	--	--
Solyc03g007800.3	0.8711	0.7699	0.9551	0.5144	0.4726	0.3401	97	80	129	60	53	43	SL4.0ch03	2372857	2387291	-	Solyc03g007800.3	--	K10997 replication fork protection complex subunit TIMELESS/Tof1/Swi1 | (RefSeq) protein timeless homolog isoform X1 (A)	--	protein timeless homolog isoform X2 [Solanum lycopersicum]	--	A0A3Q7FDY1_SOLLC RecName: Full=TIMELESS domain-containing protein {ECO:0000259|Pfam:PF04821};	DNA topoisomerase I-interacting protein	GO:0031298,replication fork protection complex; GO:0003677,DNA binding; GO:0006281,DNA repair; GO:0000076,DNA replication checkpoint signaling; GO:0043111,replication fork arrest; GO:0048478,replication fork protection; GO:0003674,molecular_function; GO:0003676,nucleic acid binding; GO:0005488,binding; GO:0097159,organic cyclic compound binding; GO:1901363,heterocyclic compound binding; GO:000613…	PF04821.17:Timeless protein	--	--	--
Solyc03g007830.3	2.1907	2.6762	2.7091	6.6084	6.9175	5.9803	50	57	75	158	159	155	SL4.0ch03	2405270	2407768	-	Solyc03g007830.3	--	--	--	protein CURVATURE THYLAKOID 1A, chloroplastic isoform X1 [Solanum lycopersicum]	CUT1A_ARATH RecName: Full=Protein CURVATURE THYLAKOID 1A, chloroplastic; Flags: Precursor;	A0A3Q7G2R4_SOLLC RecName: Full=CAAD domain-containing protein {ECO:0000259|Pfam:PF14159};	--	GO:0009507,chloroplast; GO:0009941,chloroplast envelope; GO:0009534,chloroplast thylakoid; GO:0009535,chloroplast thylakoid membrane; GO:0005829,cytosol; GO:0009515,granal stacked thylakoid; GO:0016021,integral component of membrane; GO:0010287,plastoglobule; GO:0009579,thylakoid; GO:0090391,granum assembly; GO:0097753,membrane bending; GO:0006996,organelle organization; GO:0008150,biological_pro…	PF14159.9:CAAD domains of cyanobacterial aminoacyl-tRNA synthetase	--	--	--
Solyc03g007850.1	0.409	0.3188	0.1993	0.8874	1.4584	1.2279	22	16	13	50	79	75	SL4.0ch03	2414510	2416531	-	Solyc03g007850.1	--	K12869 crooked neck | (RefSeq) crooked neck-like protein 1 (A)	ko03040: Spliceosome	crooked neck-like protein 1 [Solanum lycopersicum]	PR39A_ARATH RecName: Full=Pre-mRNA-processing factor 39-1 {ECO:0000303|PubMed:17380304}; Short=AtPRP39-1 {ECO:0000303|PubMed:17380304}; AltName: Full=PRP39 homolog A {ECO:0000305}; AltName: Full=Pre-mRNA-processing factor 39a {ECO:0000303|PubMed:28971960};	A0A3Q7FE08_SOLLC SubName: Full=Uncharacterized protein {ECO:0000313|EnsemblPlants:Solyc03g007850.1.1.1};	Cell cycle control protein (crooked neck)	GO:0005634,nucleus; GO:0006397,mRNA processing; GO:0048573,photoperiodism, flowering; GO:0008380,RNA splicing; GO:0006139,nucleobase-containing compound metabolic process; GO:0006396,RNA processing; GO:0006725,cellular aromatic compound metabolic process; GO:0006807,nitrogen compound metabolic process; GO:0008150,biological_process; GO:0008152,metabolic process; GO:0009987,cellular process; GO:00…	PF02184.19:HAT (Half-A-TPR) repeat	--	--	--
Solyc03g007890.3	8.8351	7.9614	7.9696	1.643	1.2106	1.3388	616	518	674	120	85	106	SL4.0ch03	2435796	2439035	-	Solyc03g007890.3	--	K04079 molecular chaperone HtpG | (RefSeq) heat shock protein 83 (A)	ko04141: Protein processing in endoplasmic reticulum; ko04626: Plant-pathogen interaction	heat shock protein 83 [Solanum lycopersicum]	HSP83_IPONI RecName: Full=Heat shock protein 83;	A0A3Q7FGG9_SOLLC RecName: Full=HATPase_c domain-containing protein {ECO:0000259|SMART:SM00387};	Molecular chaperone (HSP90 family)	GO:0005737,cytoplasm; GO:0005524,ATP binding; GO:0016887,ATP hydrolysis activity; GO:0051082,unfolded protein binding; GO:0006457,protein folding; GO:0000166,nucleotide binding; GO:0003674,molecular_function; GO:0005488,binding; GO:0017076,purine nucleotide binding; GO:0030554,adenyl nucleotide binding; GO:0032553,ribonucleotide binding; GO:0032555,purine ribonucleotide binding; GO:0032559,adenyl…	PF00183.21:Hsp90 protein	--	--	--
Solyc03g007950.3	0.1644	0.3304	0.3389	0.8437	0.6939	0.5068	8	15	20	43	34	28	SL4.0ch03	2463976	2466846	-	Solyc03g007950.3	--	K01184 polygalacturonase [EC:3.2.1.15] | (RefSeq) polygalacturonase-like (A)	ko00040: Pentose and glucuronate interconversions; ko01100: Metabolic pathways	probable polygalacturonase [Solanum pennellii]	PGLR_VITVI RecName: Full=Probable polygalacturonase; Short=PG {ECO:0000250|UniProtKB:Q7M1E7}; EC=3.2.1.15; AltName: Full=Pectinase {ECO:0000250|UniProtKB:Q7M1E7};	A0A3Q7FE04_SOLLC SubName: Full=Uncharacterized protein {ECO:0000313|EnsemblPlants:Solyc03g007950.3.1};	--	GO:0016021,integral component of membrane; GO:0004650,polygalacturonase activity; GO:0005975,carbohydrate metabolic process; GO:0003674,molecular_function; GO:0003824,catalytic activity; GO:0004553,hydrolase activity, hydrolyzing O-glycosyl compounds; GO:0016787,hydrolase activity; GO:0016798,hydrolase activity, acting on glycosyl bonds; GO:0008150,biological_process; GO:0008152,metabolic process…	PF00295.20:Glycosyl hydrolases family 28	--	--	--
Solyc03g007960.3	1.2463	1.1492	1.3859	2.2411	3.3961	3.7264	43	37	58	81	118	146	SL4.0ch03	2472811	2475227	+	Solyc03g007960.3	--	K15746 beta-carotene 3-hydroxylase [EC:1.14.15.24] | (RefSeq) CrtR-b2; beta-carotene hydroxylase (A)	ko00906: Carotenoid biosynthesis; ko01100: Metabolic pathways; ko01110: Biosynthesis of secondary metabolites	beta-carotene hydroxylase [Solanum lycopersicum]	BCH1_CAPAN RecName: Full=Beta-carotene hydroxylase 1, chloroplastic {ECO:0000305}; EC=1.14.15.24 {ECO:0000269|PubMed:9555077}; Flags: Precursor;	Q0GGX1_SOLLC RecName: Full=Beta-carotene 3-hydroxylase {ECO:0000256|ARBA:ARBA00026097}; EC=1.14.15.24 {ECO:0000256|ARBA:ARBA00026097};	--	GO:0031969,chloroplast membrane; GO:0016021,integral component of membrane; GO:0052611,beta-carotene 3-hydroxylase activity; GO:0052610,beta-cryptoxanthin hydroxylase activity; GO:0016787,hydrolase activity; GO:0005506,iron ion binding; GO:0016117,carotenoid biosynthetic process; GO:0003674,molecular_function; GO:0003824,catalytic activity; GO:0004497,monooxygenase activity; GO:0016491,oxidoreduc…	PF04116.16:Fatty acid hydroxylase	--	--	--
Solyc03g013160.4	5.7007	6.3682	5.9633	2.798	2.6434	2.6284	212	221	269	109	99	111	SL4.0ch03	42195348	42197599	-	Solyc03g013160.4	--	K15015 solute carrier family 32 (vesicular inhibitory amino acid transporter) | (RefSeq) amino acid transporter AVT1I (A)	--	amino acid transporter AVT1I [Solanum lycopersicum]	AVT1J_ARATH RecName: Full=Amino acid transporter AVT1J {ECO:0000305}; Short=AtAvt1J {ECO:0000303|PubMed:27925655};	A0A3Q7FE38_SOLLC RecName: Full=Aa_trans domain-containing protein {ECO:0000259|Pfam:PF01490};	Amino acid transporters	GO:0016021,integral component of membrane; GO:0016020,membrane; GO:0015171,amino acid transmembrane transporter activity; GO:0003333,amino acid transmembrane transport; GO:0003674,molecular_function; GO:0005215,transporter activity; GO:0005342,organic acid transmembrane transporter activity; GO:0022857,transmembrane transporter activity; GO:0046943,carboxylic acid transmembrane transporter activi…	PF01490.21:Transmembrane amino acid transporter protein	--	--	--
Solyc03g013340.3	2.7121	2.7044	2.9501	1.3304	0.8603	1.0283	72	67	95	37	23	31	SL4.0ch03	41043215	41050841	+	Solyc03g013340.3	--	K09874 aquaporin NIP | (RefSeq) Lsi-1 (A)	--	Lsi-1 [Solanum lycopersicum]	NIP21_ORYSJ RecName: Full=Aquaporin NIP2-1 {ECO:0000305}; AltName: Full=Low silicon protein 1 {ECO:0000303|PubMed:16572174}; AltName: Full=NOD26-like intrinsic protein 2-1 {ECO:0000303|PubMed:16033806}; AltName: Full=OsNIP2;1 {ECO:0000303|PubMed:16033806}; AltName: Full=Silicon influx transporter LSI1 {ECO:0000303|PubMed:17625566};	K4BEQ5_SOLLC SubName: Full=Nodulin26-like intrinsic protein 21 {ECO:0000313|EMBL:BAO18643.1, ECO:0000313|EnsemblPlants:Solyc03g013340.3.1};	Aquaporin (major intrinsic protein family)	GO:0048226,Casparian strip; GO:0016021,integral component of membrane; GO:0016020,membrane; GO:0005886,plasma membrane; GO:0015267,channel activity; GO:0015115,silicate transmembrane transporter activity; GO:0015708,silicic acid import across plasma membrane; GO:0003674,molecular_function; GO:0005215,transporter activity; GO:0022803,passive transmembrane transporter activity; GO:0022857,transmemb…	PF00230.23:Major intrinsic protein	--	--	--
Solyc03g019890.3	5.0728	5.0814	4.5053	1.7779	1.825	1.8235	414	387	446	152	150	169	SL4.0ch03	55766086	55775708	-	Solyc03g019890.3	--	K12309 beta-galactosidase [EC:3.2.1.23] | (RefSeq) beta-galactosidase 17 isoform X3 (A)	ko00052: Galactose metabolism; ko00511: Other glycan degradation; ko00531: Glycosaminoglycan degradation; ko00600: Sphingolipid metabolism; ko00604: Glycosphingolipid biosynthesis - ganglio series; ko01100: Metabolic pathways	beta-galactosidase, chloroplastic precursor [Solanum lycopersicum]	BGAL3_ORYSJ RecName: Full=Beta-galactosidase 3; Short=Lactase 3; EC=3.2.1.23; Flags: Precursor;	A0A3Q7FGZ9_SOLLC RecName: Full=Beta-galactosidase {ECO:0000256|ARBA:ARBA00012756, ECO:0000256|RuleBase:RU000675}; EC=3.2.1.23 {ECO:0000256|ARBA:ARBA00012756, ECO:0000256|RuleBase:RU000675};	Beta-galactosidase	GO:0048046,apoplast; GO:0005773,vacuole; GO:0004565,beta-galactosidase activity; GO:0030246,carbohydrate binding; GO:0005975,carbohydrate metabolic process; GO:0003674,molecular_function; GO:0003824,catalytic activity; GO:0004553,hydrolase activity, hydrolyzing O-glycosyl compounds; GO:0015925,galactosidase activity; GO:0016787,hydrolase activity; GO:0016798,hydrolase activity, acting on glycosyl…	PF01301.22:Glycosyl hydrolases family 35	--	--	--
Solyc03g020010.1	8.2119	6.1925	8.0739	3.1937	1.8725	2.5176	135	95	161	55	31	47	SL4.0ch03	55687454	55688071	-	Solyc03g020010.1	--	--	--	miraculin precursor [Solanum lycopersicum]	KTI5_ARATH RecName: Full=Kunitz trypsin inhibitor 5 {ECO:0000303|PubMed:30042779}; Short=AtKTI5 {ECO:0000303|PubMed:30042779}; AltName: Full=Kunitz trypsin inhibitor 2 {ECO:0000305}; Short=AtKTI2 {ECO:0000305}; Flags: Precursor;	O48625_SOLLC SubName: Full=Lemir {ECO:0000313|EMBL:AAC63057.1, ECO:0000313|EnsemblPlants:Solyc03g020010.1.1.1};	--	GO:0048046,apoplast; GO:0005783,endoplasmic reticulum; GO:0099503,secretory vesicle; GO:0004869,cysteine-type endopeptidase inhibitor activity; GO:0030414,peptidase inhibitor activity; GO:0004867,serine-type endopeptidase inhibitor activity; GO:0006952,defense response; GO:0010466,negative regulation of peptidase activity; GO:0009625,response to insect; GO:0003674,molecular_function; GO:0004857,e…	PF00197.21:Trypsin and protease inhibitor	--	--	--
Solyc03g020030.3	10.5934	8.338	7.6127	1.7003	0.512	1.0732	226	166	197	38	11	26	SL4.0ch03	55654012	55654919	+	Solyc03g020030.3	--	--	--	proteinase inhibitor type-2-like [Solanum lycopersicum]	IP21_TOBAC RecName: Full=Proteinase inhibitor type-2; AltName: Full=Proteinase inhibitor type II; Flags: Precursor;	A0A3Q7FH23_SOLLC SubName: Full=Uncharacterized protein {ECO:0000313|EnsemblPlants:Solyc03g020030.3.1};	--	GO:0004867,serine-type endopeptidase inhibitor activity; GO:0003674,molecular_function; GO:0004857,enzyme inhibitor activity; GO:0004866,endopeptidase inhibitor activity; GO:0030234,enzyme regulator activity; GO:0030414,peptidase inhibitor activity; GO:0061134,peptidase regulator activity; GO:0061135,endopeptidase regulator activity; GO:0098772,molecular function regulator activity	PF02428.18:Potato type II proteinase inhibitor family	--	--	--
Solyc03g025190.4	1.848	1.5343	2.3745	4.3546	5.5216	5.5271	111	86	173	274	334	377	SL4.0ch03	2639179	2643052	+	Solyc03g025190.4	--	K03327 multidrug resistance protein, MATE family | (RefSeq) uncharacterized protein LOC543899 (A)	--	uncharacterized protein LOC543899 [Solanum lycopersicum]	DTX35_ARATH RecName: Full=Protein DETOXIFICATION 35 {ECO:0000303|PubMed:11739388}; Short=AtDTX35 {ECO:0000303|PubMed:11739388}; AltName: Full=Multidrug and toxic compound extrusion protein 35 {ECO:0000305}; Short=MATE protein 35 {ECO:0000305}; AltName: Full=Protein DETOXIFYING EFFLUX CARRIER 35 {ECO:0000303|PubMed:19995827}; Short=Protein DTX5 {ECO:0000303|PubMed:19995827}; AltName: Full=Protein …	Q6V7U8_SOLLC RecName: Full=Protein DETOXIFICATION {ECO:0000256|RuleBase:RU004914}; AltName: Full=Multidrug and toxic compound extrusion protein {ECO:0000256|RuleBase:RU004914};	Uncharacterized membrane protein, predicted efflux pump	GO:0016021,integral component of membrane; GO:0016020,membrane; GO:0005774,vacuolar membrane; GO:0005773,vacuole; GO:0015297,antiporter activity; GO:0022857,transmembrane transporter activity; GO:0042910,xenobiotic transmembrane transporter activity; GO:0009813,flavonoid biosynthetic process; GO:1990961,xenobiotic detoxification by transmembrane export across the plasma membrane; GO:0003674,molec…	PF01554.21:MatE	--	--	--
Solyc03g025250.4	0.425	0.6376	0.7183	0.1826	0.0844	0.262	20	28	41	9	4	14	SL4.0ch03	2674558	2677638	+	Solyc03g025250.4	--	K03327 multidrug resistance protein, MATE family | (RefSeq) protein DETOXIFICATION 35-like isoform X1 (A)	--	protein DETOXIFICATION 35-like isoform X1 [Solanum lycopersicum]	DTX35_ARATH RecName: Full=Protein DETOXIFICATION 35 {ECO:0000303|PubMed:11739388}; Short=AtDTX35 {ECO:0000303|PubMed:11739388}; AltName: Full=Multidrug and toxic compound extrusion protein 35 {ECO:0000305}; Short=MATE protein 35 {ECO:0000305}; AltName: Full=Protein DETOXIFYING EFFLUX CARRIER 35 {ECO:0000303|PubMed:19995827}; Short=Protein DTX5 {ECO:0000303|PubMed:19995827}; AltName: Full=Protein …	A0A6N2BAE1_SOLCI RecName: Full=Protein DETOXIFICATION {ECO:0000256|RuleBase:RU004914}; AltName: Full=Multidrug and toxic compound extrusion protein {ECO:0000256|RuleBase:RU004914};	Uncharacterized membrane protein, predicted efflux pump	GO:0016021,integral component of membrane; GO:0016020,membrane; GO:0005774,vacuolar membrane; GO:0005773,vacuole; GO:0015297,antiporter activity; GO:0022857,transmembrane transporter activity; GO:0042910,xenobiotic transmembrane transporter activity; GO:0009813,flavonoid biosynthetic process; GO:1990961,xenobiotic detoxification by transmembrane export across the plasma membrane; GO:0003674,molec…	PF01554.21:MatE	--	--	--
Solyc03g025350.3	0.6731	0.459	0.5549	1.4604	1.7216	1.0059	33	21	33	75	85	56	SL4.0ch03	2758766	2760888	+	Solyc03g025350.3	--	--	--	silicon efflux transporter LSI2-like [Solanum lycopersicum]	LSI2_ORYSJ RecName: Full=Silicon efflux transporter LSI2 {ECO:0000303|PubMed:17625566}; AltName: Full=Low silicon protein 2 {ECO:0000303|PubMed:17625566};	A0A3Q7FEL4_SOLLC RecName: Full=CitMHS domain-containing protein {ECO:0000259|Pfam:PF03600};	Sodium sulfate symporter and related arsenite permeases	GO:0016021,integral component of membrane; GO:0005886,plasma membrane; GO:0055085,transmembrane transport; GO:0006810,transport; GO:0008150,biological_process; GO:0009987,cellular process; GO:0051179,localization; GO:0051234,establishment of localization; GO:0005575,cellular_component; GO:0016020,membrane; GO:0031224,intrinsic component of membrane; GO:0110165,cellular anatomical entity; GO:00719…	PF03600.19:Citrate transporter	--	--	--
Solyc03g025670.3	68.7033	77.0228	75.4708	181.308	176.344	169.849	1537	1608	2048	4249	3973	4315	SL4.0ch03	3093633	3095081	+	Solyc03g025670.3	--	--	--	uncharacterized protein LOC101252465 [Solanum lycopersicum]	--	A0A3Q7G3Q2_SOLLC SubName: Full=Uncharacterized protein {ECO:0000313|EnsemblPlants:Solyc03g025670.3.1};	--	--	PF06521.14:PAR1 protein	--	--	--
Solyc03g026050.3	0.5456	0.7016	0.6297	1.9271	3.4132	1.6816	10	12	14	37	63	35	SL4.0ch03	3442049	3443000	+	Solyc03g026050.3	--	K06910 phosphatidylethanolamine-binding protein | (RefSeq) CEN-like protein 1 (A)	--	CEN-like protein 1 [Solanum lycopersicum]	CET1_TOBAC RecName: Full=CEN-like protein 1;	A0A3Q7G400_SOLLC SubName: Full=Uncharacterized protein {ECO:0000313|EnsemblPlants:Solyc03g026050.3.1};	Phosphatidylethanolamine binding protein	GO:0005737,cytoplasm; GO:0009908,flower development; GO:0010228,vegetative to reproductive phase transition of meristem; GO:0000003,reproduction; GO:0003006,developmental process involved in reproduction; GO:0007275,multicellular organism development; GO:0008150,biological_process; GO:0009791,post-embryonic development; GO:0022414,reproductive process; GO:0032501,multicellular organismal process;…	PF01161.23:Phosphatidylethanolamine-binding protein	--	--	--
Solyc03g031890.3	2.5395	1.8142	2.0302	0.3673	0.8406	0.7454	66	44	64	10	22	22	SL4.0ch03	4257978	4260432	-	Solyc03g031890.3	--	--	--	uncharacterized protein LOC101258531 [Solanum lycopersicum]	OXS3_ARATH RecName: Full=Protein OXIDATIVE STRESS 3 {ECO:0000303|PubMed:18980652}; Short=AtOXS3 {ECO:0000303|PubMed:18980652};	A0A3Q7G4K2_SOLLC SubName: Full=Uncharacterized protein {ECO:0000313|EnsemblPlants:Solyc03g031890.3.1};	Nuclear localization sequence binding protein	GO:0016607,nuclear speck; GO:0005634,nucleus; GO:2000028,regulation of photoperiodism, flowering; GO:2000070,regulation of response to water deprivation; GO:0046686,response to cadmium ion; GO:0046688,response to copper ion; GO:0010218,response to far red light; GO:0009416,response to light stimulus; GO:0006979,response to oxidative stress; GO:0010114,response to red light; GO:0009611,response to…	PF12232.11:Myogenic determination factor 5	--	--	--
Solyc03g031910.3	2.7018	2.6461	2.8181	7.9223	7.0387	8.2717	279	255	353	857	732	970	SL4.0ch03	4277534	4282788	-	Solyc03g031910.3	--	K18422 helicase MOV-10 [EC:3.6.4.13] | (RefSeq) probable RNA helicase SDE3 (A)	--	uncharacterized protein LOC101258828 isoform X2 [Solanum lycopersicum]	MAA3_ARATH RecName: Full=Probable helicase MAGATAMA 3; EC=3.6.4.-; AltName: Full=SEN1-like protein;	A0A3Q7FI19_SOLLC SubName: Full=Uncharacterized protein {ECO:0000313|EnsemblPlants:Solyc03g031900.2.1};	tRNA-splicing endonuclease positive effector (SEN1)	GO:0005634,nucleus; GO:0005524,ATP binding; GO:0004386,helicase activity; GO:0016787,hydrolase activity; GO:0003723,RNA binding; GO:0009553,embryo sac development; GO:0010183,pollen tube guidance; GO:0009875,pollen-pistil interaction; GO:0000166,nucleotide binding; GO:0003674,molecular_function; GO:0005488,binding; GO:0017076,purine nucleotide binding; GO:0030554,adenyl nucleotide binding; GO:003…	PF13087.9:AAA domain	--	--	--
Solyc03g031940.4	4.766	4.8666	4.826	1.4341	0.7716	1.2469	276	263	339	87	45	82	SL4.0ch03	4310404	4313740	-	Solyc03g031940.4	--	K23618 acyl-activating enzyme 11/12 [EC:6.2.1.2 6.2.1.-] | (RefSeq) butyrate--CoA ligase AAE11, peroxisomal-like (A)	--	probable acyl-activating enzyme 9 [Solanum lycopersicum]	CCL4_HUMLU RecName: Full=2-methylpropanoate--CoA ligase CCL4 {ECO:0000305|PubMed:23300257}; Short=HlCCL4 {ECO:0000303|PubMed:23300257}; EC=6.2.1.- {ECO:0000269|PubMed:23300257}; AltName: Full=2-methylbutanoate--CoA ligase CCL4 {ECO:0000305|PubMed:23300257}; EC=6.2.1.- {ECO:0000269|PubMed:23300257}; AltName: Full=Butanoate--CoA ligase CCL3 {ECO:0000305|PubMed:23300257}; EC=6.2.1.- {ECO:0000269|Pub…	A0A3Q7FFE7_SOLLC SubName: Full=Uncharacterized protein {ECO:0000313|EnsemblPlants:Solyc03g031940.3.1};	Acyl-CoA synthetase	GO:0005829,cytosol; GO:0005524,ATP binding; GO:0047760,butyrate-CoA ligase activity; GO:0016405,CoA-ligase activity; GO:0043759,methylbutanoate-CoA ligase activity; GO:0050218,propionate-CoA ligase activity; GO:0000166,nucleotide binding; GO:0003674,molecular_function; GO:0005488,binding; GO:0017076,purine nucleotide binding; GO:0030554,adenyl nucleotide binding; GO:0032553,ribonucleotide binding…	PF00501.31:AMP-binding enzyme	--	--	--
Solyc03g032190.3	1.4025	1.0594	1.3837	0.856	0.4338	0.4049	61	43	73	39	19	20	SL4.0ch03	4590296	4593986	+	Solyc03g032190.3	--	K21777 G2/mitotic-specific cyclin-B, other | (RefSeq) G2/mitotic-specific cyclin-2-like (A)	--	G2/mitotic-specific cyclin-2-like [Solanum lycopersicum]	CCNB1_MEDSV RecName: Full=G2/mitotic-specific cyclin-1; AltName: Full=B-like cyclin; AltName: Full=CycMs1;	A0A3Q7FI83_SOLLC RecName: Full=Cyclin N-terminal domain-containing protein {ECO:0000259|PROSITE:PS00292};	Cyclin B and related kinase-activating proteins	GO:0007049,cell cycle; GO:0051301,cell division; GO:0008150,biological_process; GO:0009987,cellular process	PF00134.26:Cyclin, N-terminal domain	--	--	--
Solyc03g033750.2	1.7506	1.1848	1.1394	6.7726	3.3852	5.4362	19	12	15	77	37	67	SL4.0ch03	5237503	5237910	+	Solyc03g033750.2	--	K08900 mitochondrial chaperone BCS1 | (RefSeq) protein HYPER-SENSITIVITY-RELATED 4-like (A)	--	hypothetical protein EJD97_020426 [Solanum chilense]	HSR4_ARATH RecName: Full=Protein HYPER-SENSITIVITY-RELATED 4 {ECO:0000303|PubMed:15181213}; Short=AtHSR4 {ECO:0000303|PubMed:15181213}; EC=3.6.1.- {ECO:0000250|UniProtKB:Q9FLD5}; AltName: Full=BCS1-like protein;	A0A3Q7FFU7_SOLLC RecName: Full=AAA_assoc domain-containing protein {ECO:0000259|Pfam:PF14363};	AAA+-type ATPase	GO:0016021,integral component of membrane; GO:0005740,mitochondrial envelope; GO:0005741,mitochondrial outer membrane; GO:0005739,mitochondrion; GO:0005524,ATP binding; GO:0016887,ATP hydrolysis activity; GO:0042802,identical protein binding; GO:0008219,cell death; GO:0009626,plant-type hypersensitive response; GO:0009617,response to bacterium; GO:0002237,response to molecule of bacterial origin;…	PF14363.9:Domain associated at C-terminal with AAA	--	--	--
Solyc03g033770.1	3.3779	2.1018	3.5034	8.1134	6.3837	7.9641	31	18	39	78	59	83	SL4.0ch03	5250113	5250457	+	Solyc03g033770.1	--	K08900 mitochondrial chaperone BCS1 | (RefSeq) AAA-ATPase At3g50940-like (A)	--	hypothetical protein KY284_015940 [Solanum tuberosum]	HSR4_ARATH RecName: Full=Protein HYPER-SENSITIVITY-RELATED 4 {ECO:0000303|PubMed:15181213}; Short=AtHSR4 {ECO:0000303|PubMed:15181213}; EC=3.6.1.- {ECO:0000250|UniProtKB:Q9FLD5}; AltName: Full=BCS1-like protein;	A0A3Q7FII3_SOLLC RecName: Full=AAA_assoc domain-containing protein {ECO:0000259|Pfam:PF14363};	AAA+-type ATPase	GO:0016021,integral component of membrane; GO:0005740,mitochondrial envelope; GO:0005741,mitochondrial outer membrane; GO:0005739,mitochondrion; GO:0005524,ATP binding; GO:0016887,ATP hydrolysis activity; GO:0042802,identical protein binding; GO:0008219,cell death; GO:0009626,plant-type hypersensitive response; GO:0009617,response to bacterium; GO:0002237,response to molecule of bacterial origin;…	PF14363.9:Domain associated at C-terminal with AAA	--	--	--
Solyc03g033790.4	0.9881	1.108	1.1745	3.707	2.487	3.2578	43	45	62	169	109	161	SL4.0ch03	5259274	5263269	+	Solyc03g033790.4	--	K08900 mitochondrial chaperone BCS1 | (RefSeq) AAA-ATPase At3g50940-like (A)	--	protein HYPER-SENSITIVITY-RELATED 4-like [Solanum lycopersicum]	HSR4_ARATH RecName: Full=Protein HYPER-SENSITIVITY-RELATED 4 {ECO:0000303|PubMed:15181213}; Short=AtHSR4 {ECO:0000303|PubMed:15181213}; EC=3.6.1.- {ECO:0000250|UniProtKB:Q9FLD5}; AltName: Full=BCS1-like protein;	A0A6N2C4X8_SOLCI RecName: Full=AAA domain-containing protein {ECO:0000259|SMART:SM00382};	AAA+-type ATPase	GO:0016021,integral component of membrane; GO:0005740,mitochondrial envelope; GO:0005741,mitochondrial outer membrane; GO:0005739,mitochondrion; GO:0005524,ATP binding; GO:0016887,ATP hydrolysis activity; GO:0042802,identical protein binding; GO:0008219,cell death; GO:0009626,plant-type hypersensitive response; GO:0009617,response to bacterium; GO:0002237,response to molecule of bacterial origin;…	PF14363.9:Domain associated at C-terminal with AAA	--	--	--
Solyc03g034150.2	0.9004	1.1458	0.8351	2.6861	2.9617	1.2885	16	19	18	50	53	26	SL4.0ch03	5710339	5712146	+	Solyc03g034150.2	--	K09338 homeobox-leucine zipper protein | (RefSeq) homeobox-leucine zipper protein ATHB-40-like (A)	--	homeobox-leucine zipper protein ATHB-40-like [Solanum lycopersicum]	ATB40_ARATH RecName: Full=Homeobox-leucine zipper protein ATHB-40; AltName: Full=HD-ZIP protein ATHB-40; AltName: Full=Homeodomain transcription factor ATHB-40;	A0A3Q7FG29_SOLLC RecName: Full=Homeobox domain-containing protein {ECO:0000259|PROSITE:PS50071};	Transcription factor HEX, contains HOX and HALZ domains	GO:0005634,nucleus; GO:0003700,DNA-binding transcription factor activity; GO:0000981,DNA-binding transcription factor activity, RNA polymerase II-specific; GO:0043565,sequence-specific DNA binding; GO:0000976,transcription cis-regulatory region binding; GO:0045893,positive regulation of DNA-templated transcription; GO:0009733,response to auxin; GO:0003674,molecular_function; GO:0140110,transcript…	PF00046.32:Homeodomain	HB-other	TF	HB->HB-other
Solyc03g034380.1	19.1064	21.8037	22.5022	5.0927	8.1309	6.3367	154	164	220	43	66	58	SL4.0ch03	6103966	6104268	-	Solyc03g034380.1	--	--	--	hypothetical protein EJD97_002735 [Solanum chilense]	NLTP2_PRUAR RecName: Full=Non-specific lipid-transfer protein 2; Short=LTP 2;	A0A3Q7FIV4_SOLLC RecName: Full=AAI domain-containing protein {ECO:0000259|SMART:SM00499};	--	GO:0008289,lipid binding; GO:0006869,lipid transport; GO:0003674,molecular_function; GO:0005488,binding; GO:0006810,transport; GO:0008150,biological_process; GO:0010876,lipid localization; GO:0033036,macromolecule localization; GO:0051179,localization; GO:0051234,establishment of localization; GO:0071702,organic substance transport	PF14368.9:Probable lipid transfer	--	--	--
Solyc03g034390.1	59.5213	51.8932	58.8626	23.6748	13.7389	20.345	456	371	547	190	106	177	SL4.0ch03	6110952	6111239	-	Solyc03g034390.1	--	--	--	hypothetical protein EJD97_018732 [Solanum chilense]	NLTP2_PRUAR RecName: Full=Non-specific lipid-transfer protein 2; Short=LTP 2;	A0A3Q7FG81_SOLLC RecName: Full=AAI domain-containing protein {ECO:0000259|SMART:SM00499};	--	GO:0008289,lipid binding; GO:0006869,lipid transport; GO:0003674,molecular_function; GO:0005488,binding; GO:0006810,transport; GO:0008150,biological_process; GO:0010876,lipid localization; GO:0033036,macromolecule localization; GO:0051179,localization; GO:0051234,establishment of localization; GO:0071702,organic substance transport	PF14368.9:Probable lipid transfer	--	--	--
Solyc03g034455.1	1.8388	1.2406	1.5159	3.153	4.1251	3.5083	54	34	54	97	122	117	SL4.0ch03	6304305	6307386	+	Solyc03g034455.1	--	K04506 E3 ubiquitin-protein ligase SIAH1 [EC:2.3.2.27] | (RefSeq) putative E3 ubiquitin-protein ligase SINA-like 6 (A)	ko04120: Ubiquitin mediated proteolysis	putative E3 ubiquitin-protein ligase SINA-like 6 [Solanum lycopersicum]	SIL10_ARATH RecName: Full=E3 ubiquitin-protein ligase SINA-like 10; EC=2.3.2.27; AltName: Full=RING-type E3 ubiquitin transferase SINA-like 10 {ECO:0000305}; AltName: Full=Seven in absentia-like protein 10;	A0A3Q7G5L9_SOLLC RecName: Full=RING-type E3 ubiquitin transferase {ECO:0000256|ARBA:ARBA00012483}; EC=2.3.2.27 {ECO:0000256|ARBA:ARBA00012483};	Zn finger protein	GO:0005737,cytoplasm; GO:0016740,transferase activity; GO:0008270,zinc ion binding; GO:0016567,protein ubiquitination; GO:0006511,ubiquitin-dependent protein catabolic process; GO:0003674,molecular_function; GO:0003824,catalytic activity; GO:0005488,binding; GO:0043167,ion binding; GO:0043169,cation binding; GO:0046872,metal ion binding; GO:0046914,transition metal ion binding; GO:0006807,nitroge…	PF03145.19:Seven in absentia protein family	--	--	--
Solyc03g037490.1	0.358	0.2558	0.0984	1.8228	1.4813	2.7849	6	4	2	32	25	53	SL4.0ch03	6375664	6378346	+	Solyc03g037490.1	--	K04506 E3 ubiquitin-protein ligase SIAH1 [EC:2.3.2.27] | (RefSeq) E3 ubiquitin-protein ligase SINA-like 10 (A)	ko04120: Ubiquitin mediated proteolysis	E3 ubiquitin-protein ligase SINA-like 10 [Solanum lycopersicum]	SIL10_ARATH RecName: Full=E3 ubiquitin-protein ligase SINA-like 10; EC=2.3.2.27; AltName: Full=RING-type E3 ubiquitin transferase SINA-like 10 {ECO:0000305}; AltName: Full=Seven in absentia-like protein 10;	A0A3Q7G5L9_SOLLC RecName: Full=RING-type E3 ubiquitin transferase {ECO:0000256|ARBA:ARBA00012483}; EC=2.3.2.27 {ECO:0000256|ARBA:ARBA00012483};	Zn finger protein	GO:0005737,cytoplasm; GO:0016740,transferase activity; GO:0008270,zinc ion binding; GO:0016567,protein ubiquitination; GO:0006511,ubiquitin-dependent protein catabolic process; GO:0003674,molecular_function; GO:0003824,catalytic activity; GO:0005488,binding; GO:0043167,ion binding; GO:0043169,cation binding; GO:0046872,metal ion binding; GO:0046914,transition metal ion binding; GO:0006807,nitroge…	PF03145.19:Seven in absentia protein family	--	--	--
Solyc03g042560.3	0.2566	0.275	0.3305	0.643	0.86	0.7626	16	16	25	42	54	54	SL4.0ch03	6310075	6312855	+	Solyc03g042560.3	--	K10775 phenylalanine ammonia-lyase [EC:4.3.1.24] | (RefSeq) LOW QUALITY PROTEIN: phenylalanine ammonia-lyase-like (A)	ko00360: Phenylalanine metabolism; ko00940: Phenylpropanoid biosynthesis; ko01100: Metabolic pathways; ko01110: Biosynthesis of secondary metabolites	phenylalanine ammonia lyase [Solanum lycopersicum]	PAL1_SOLLC RecName: Full=Phenylalanine ammonia-lyase; Short=PAL; EC=4.3.1.24 {ECO:0000250|UniProtKB:P24481};	A0A0V0IQE3_SOLCH RecName: Full=Phenylalanine ammonia-lyase {ECO:0000256|ARBA:ARBA00012139, ECO:0000256|RuleBase:RU003955}; EC=4.3.1.24 {ECO:0000256|ARBA:ARBA00012139, ECO:0000256|RuleBase:RU003955};	Phenylalanine and histidine ammonia-lyase	GO:0005737,cytoplasm; GO:0032991,protein-containing complex; GO:0016841,ammonia-lyase activity; GO:0045548,phenylalanine ammonia-lyase activity; GO:0009800,cinnamic acid biosynthetic process; GO:0006559,L-phenylalanine catabolic process; GO:0003674,molecular_function; GO:0003824,catalytic activity; GO:0016829,lyase activity; GO:0016840,carbon-nitrogen lyase activity; GO:0006082,organic acid metab…	PF00221.22:Aromatic amino acid lyase	--	--	--
Solyc03g043700.3	0.5687	0.9446	0.6095	1.9545	1.8918	1.6777	20	31	26	72	67	67	SL4.0ch03	6520181	6523113	-	Solyc03g043700.3	--	K08332 vacuolar protein 8 | (RefSeq) U-box domain-containing protein 15 (A)	--	U-box domain-containing protein 4-like isoform X1 [Solanum lycopersicum]	PUB45_ARATH RecName: Full=U-box domain-containing protein 45; EC=2.3.2.27; AltName: Full=Plant U-box protein 45; AltName: Full=RING-type E3 ubiquitin transferase PUB45 {ECO:0000305};	A0A3Q7FJ51_SOLLC SubName: Full=Uncharacterized protein {ECO:0000313|EnsemblPlants:Solyc03g043700.3.1};	FOG: Armadillo/beta-catenin-like repeats	GO:0005737,cytoplasm; GO:0005634,nucleus; GO:0070696,transmembrane receptor protein serine/threonine kinase binding; GO:0004842,ubiquitin-protein transferase activity; GO:0016567,protein ubiquitination; GO:0003674,molecular_function; GO:0005102,signaling receptor binding; GO:0005488,binding; GO:0005515,protein binding; GO:0033612,receptor serine/threonine kinase binding; GO:0003824,catalytic acti…	PF00514.26:Armadillo/beta-catenin-like repeat	--	--	--
Solyc03g043740.4	11.3023	12.638	12.6802	6.239	5.4163	7.3997	230	240	313	133	111	171	SL4.0ch03	6566830	6567921	-	Solyc03g043740.4	--	--	--	uncharacterized protein At5g65660 [Solanum lycopersicum]	Y5566_ARATH RecName: Full=Uncharacterized protein At5g65660;	A0A3Q7FGF1_SOLLC SubName: Full=Uncharacterized protein {ECO:0000313|EnsemblPlants:Solyc03g043740.3.1};	--	GO:0016021,integral component of membrane; GO:0005575,cellular_component; GO:0016020,membrane; GO:0031224,intrinsic component of membrane; GO:0110165,cellular anatomical entity	--	--	--	--
Solyc03g043860.2	2.2043	2.1706	2.5049	5.0047	5.7383	6.925	37	34	51	88	97	132	SL4.0ch03	6821370	6822322	-	Solyc03g043860.2	--	K03574 8-oxo-dGTP diphosphatase [EC:3.6.1.55] | (RefSeq) nudix hydrolase 1 (A)	--	nudix hydrolase 1 [Solanum lycopersicum]	NUDT1_ARATH RecName: Full=Nudix hydrolase 1; Short=AtNUDT1; AltName: Full=7,8-dihydro-8-oxoguanine-triphosphatase; AltName: Full=8-oxo-dGTP diphosphatase; Short=8-oxo-dGTPase; EC=3.6.1.55; AltName: Full=Dihydroneopterin triphosphate diphosphatase; EC=3.6.1.67 {ECO:0000269|PubMed:15611104}; AltName: Full=Dihydroneopterin triphosphate pyrophosphohydrolase; Short=DHNTP pyrophosphohydrolase; AltName:…	A0A3Q7FGB8_SOLLC RecName: Full=Nudix hydrolase domain-containing protein {ECO:0000259|PROSITE:PS51462};	--	GO:0005829,cytosol; GO:0035539,8-oxo-7,8-dihydrodeoxyguanosine triphosphate pyrophosphatase activity; GO:0008413,8-oxo-7,8-dihydroguanosine triphosphate pyrophosphatase activity; GO:0019177,dihydroneopterin triphosphate pyrophosphohydrolase activity; GO:0046872,metal ion binding; GO:0000210,NAD+ diphosphatase activity; GO:0006974,cellular response to DNA damage stimulus; GO:0006203,dGTP catabolic…	PF00293.31:NUDIX domain	--	--	--
Solyc03g044440.2	0	0	0	2.2172	1.3667	1.4014	0	0	0	54	32	37	SL4.0ch03	8534075	8539415	+	Solyc03g044440.2	--	K02890 large subunit ribosomal protein L22 | (RefSeq) uncharacterized protein LOC101244556 (A)	ko03010: Ribosome	uncharacterized protein LOC101244556 [Solanum lycopersicum]	RK22_FAGEA RecName: Full=50S ribosomal protein L22, chloroplastic;	A0A3Q7FJE8_SOLLC SubName: Full=Uncharacterized protein {ECO:0000313|EnsemblPlants:Solyc03g044440.2.1};	Mitochondrial/chloroplast ribosomal protein L22	GO:0009507,chloroplast; GO:0015934,large ribosomal subunit; GO:0019843,rRNA binding; GO:0003735,structural constituent of ribosome; GO:0006412,translation; GO:0003674,molecular_function; GO:0003676,nucleic acid binding; GO:0003723,RNA binding; GO:0005488,binding; GO:0097159,organic cyclic compound binding; GO:1901363,heterocyclic compound binding; GO:0005198,structural molecule activity; GO:00065…	PF00237.22:Ribosomal protein L22p/L17e	--	--	--
Solyc03g044793.1	0.8802	0.9825	0.8768	3.326	3.8967	3.5526	24	25	29	95	107	110	SL4.0ch03	9829887	9833014	+	Solyc03g044793.1	--	--	--	--	--	A0A3Q7FGZ3_SOLLC SubName: Full=Uncharacterized protein {ECO:0000313|EnsemblPlants:Solyc03g044797.1.1};	--	--	--	--	--	--
Solyc03g044797.1	0.8483	1.3396	1.0674	3.8784	4.522	4.9144	19	28	29	91	102	125	SL4.0ch03	9833415	9834256	+	Solyc03g044797.1	--	--	--	uncharacterized mitochondrial protein AtMg00810-like [Solanum verrucosum]	M240_ARATH RecName: Full=Uncharacterized mitochondrial protein AtMg00240; AltName: Full=ORF111a;	A0A1S3ZP28_TOBAC SubName: Full=uncharacterized mitochondrial protein AtMg00810-like {ECO:0000313|RefSeq:XP_016466290.1};	FOG: Transposon-encoded proteins with TYA, reverse transcriptase, integrase domains in various combinations	GO:0005739,mitochondrion; GO:0005575,cellular_component; GO:0005622,intracellular anatomical structure; GO:0005737,cytoplasm; GO:0043226,organelle; GO:0043227,membrane-bounded organelle; GO:0043229,intracellular organelle; GO:0043231,intracellular membrane-bounded organelle; GO:0110165,cellular anatomical entity	PF07727.17:Reverse transcriptase (RNA-dependent DNA polymerase)	--	--	--
Solyc03g046270.4	1.8641	1.2207	1.7289	0.6673	0.4113	0.5016	72	44	81	27	16	22	SL4.0ch03	11311471	11315995	-	Solyc03g046270.4	--	K23877 xyloglucan O-acetyltransferase | (RefSeq) protein ALTERED XYLOGLUCAN 4-like (A)	--	protein trichome birefringence-like 19 [Solanum lycopersicum]	TBL19_ARATH RecName: Full=Protein trichome birefringence-like 19;	A0A3Q7FH31_SOLLC SubName: Full=Xyloglucan backbone O-acetyltransferase 1 {ECO:0000313|EMBL:QIO03971.1};	--	GO:0005794,Golgi apparatus; GO:0016021,integral component of membrane; GO:0016413,O-acetyltransferase activity; GO:0003674,molecular_function; GO:0003824,catalytic activity; GO:0008374,O-acyltransferase activity; GO:0016407,acetyltransferase activity; GO:0016740,transferase activity; GO:0016746,acyltransferase activity; GO:0016747,acyltransferase activity, transferring groups other than amino-acy…	PF13839.9:GDSL/SGNH-like Acyl-Esterase family found in Pmr5 and Cas1p	--	--	--
Solyc03g062740.4	1.5494	1.0486	1.9496	1.9461	4.8584	3.2314	19	12	29	25	60	45	SL4.0ch03	28075840	28089142	+	Solyc03g062740.4	--	K12621 U6 snRNA-associated Sm-like protein LSm2 | (RefSeq) sm-like protein LSM2 (A)	ko03018: RNA degradation; ko03040: Spliceosome	sm-like protein LSM2 [Olea europaea var. sylvestris]	LSM2_ARATH RecName: Full=Sm-like protein LSM2 {ECO:0000305}; Short=AtLSM2 {ECO:0000303|PubMed:23620288}; AltName: Full=U6 snRNA-associated Sm-like protein LSM2 {ECO:0000305};	A0A3Q7FID0_SOLLC RecName: Full=Sm domain-containing protein {ECO:0000259|SMART:SM00651};	Predicted snRNP core protein	GO:0071013,catalytic step 2 spliceosome; GO:1990726,Lsm1-7-Pat1 complex; GO:0120115,Lsm2-8 complex; GO:0005634,nucleus; GO:0000932,P-body; GO:0071011,precatalytic spliceosome; GO:0046540,U4/U6 x U5 tri-snRNP complex; GO:0005688,U6 snRNP; GO:0003723,RNA binding; GO:0000290,deadenylation-dependent decapping of nuclear-transcribed mRNA; GO:0000398,mRNA splicing, via spliceosome; GO:0003674,molecular…	PF01423.25:LSM domain	--	--	--
Solyc03g063100.2	1.8303	2.1877	2.0893	0.6048	0.9786	0.4339	26	29	36	9	14	7	SL4.0ch03	29218239	29222055	+	Solyc03g063100.2	--	K16223 protein FLOWERING LOCUS T | (RefSeq) SFT; protein single flower truss (A)	ko04712: Circadian rhythm - plant	protein single flower truss [Solanum lycopersicum]	HD3A_ORYSJ RecName: Full=Protein HEADING DATE 3A; AltName: Full=FT-like protein A;	Q84XL0_SOLLC SubName: Full=SP3D {ECO:0000313|EMBL:AAO31792.1, ECO:0000313|EnsemblPlants:Solyc03g063100.2.1};	Phosphatidylethanolamine binding protein	GO:0005737,cytoplasm; GO:0005634,nucleus; GO:0008429,phosphatidylethanolamine binding; GO:0030154,cell differentiation; GO:0009908,flower development; GO:0010229,inflorescence development; GO:0009909,regulation of flower development; GO:0048510,regulation of timing of transition from vegetative to reproductive phase; GO:0048572,short-day photoperiodism; GO:0048575,short-day photoperiodism, flower…	PF01161.23:Phosphatidylethanolamine-binding protein	--	--	--
Solyc03g078330.1	0.5265	0.7335	0.7162	0.1508	0	0	20	26	33	6	0	0	SL4.0ch03	45102298	45103725	-	Solyc03g078330.1	--	K15397 3-ketoacyl-CoA synthase [EC:2.3.1.199] | (RefSeq) 3-ketoacyl-CoA synthase 5-like (A)	ko00062: Fatty acid elongation; ko01100: Metabolic pathways; ko01110: Biosynthesis of secondary metabolites; ko04626: Plant-pathogen interaction	3-ketoacyl-CoA synthase 5-like [Solanum lycopersicum]	KCS5_ARATH RecName: Full=3-ketoacyl-CoA synthase 5 {ECO:0000303|PubMed:18465198}; Short=KCS-5 {ECO:0000303|PubMed:18465198}; EC=2.3.1.199 {ECO:0000305}; AltName: Full=Eceriferum 60 {ECO:0000303|PubMed:11041893}; AltName: Full=Very long-chain fatty acid condensing enzyme 5 {ECO:0000303|PubMed:18465198}; Short=VLCFA condensing enzyme 5 {ECO:0000303|PubMed:18465198};	A0A3Q7G908_SOLLC RecName: Full=3-ketoacyl-CoA synthase {ECO:0000256|PIRNR:PIRNR036417}; EC=2.3.1.- {ECO:0000256|PIRNR:PIRNR036417};	--	GO:0005783,endoplasmic reticulum; GO:0016021,integral component of membrane; GO:0009922,fatty acid elongase activity; GO:0102756,very-long-chain 3-ketoacyl-CoA synthase activity; GO:0006633,fatty acid biosynthetic process; GO:0048868,pollen tube development; GO:0009409,response to cold; GO:0009416,response to light stimulus; GO:0003674,molecular_function; GO:0003824,catalytic activity; GO:0004312…	PF08392.15:FAE1/Type III polyketide synthase-like protein	--	--	--
Solyc03g078370.1	2.2682	2.4986	1.9746	5.2239	5.0086	5.1821	143	147	151	345	318	371	SL4.0ch03	45260411	45262780	+	Solyc03g078370.1	--	K13418 somatic embryogenesis receptor kinase 1 [EC:2.7.10.1 2.7.11.1] | (RefSeq) SERK1; somatic embryogenesis receptor kinase 1 (A)	--	G-type lectin S-receptor-like serine/threonine-protein kinase LECRK2 [Solanum lycopersicum]	LERK2_ORYSJ RecName: Full=G-type lectin S-receptor-like serine/threonine-protein kinase LECRK2 {ECO:0000305}; Short=OsLecRK2 {ECO:0000303|PubMed:25485617}; EC=2.7.11.1 {ECO:0000305}; Flags: Precursor;	A0A3Q7FM01_SOLLC SubName: Full=Uncharacterized protein {ECO:0000313|EnsemblPlants:Solyc03g078360.2.1};	--	GO:0016021,integral component of membrane; GO:0005524,ATP binding; GO:0030246,carbohydrate binding; GO:0106310,protein serine kinase activity; GO:0004674,protein serine/threonine kinase activity; GO:0006952,defense response; GO:0006468,protein phosphorylation; GO:0000166,nucleotide binding; GO:0003674,molecular_function; GO:0005488,binding; GO:0017076,purine nucleotide binding; GO:0030554,adenyl …	PF00069.28:Protein kinase domain	--	--	--
Solyc03g078570.3	21.5902	24.6329	23.8196	2.7278	2.5222	3.7745	680	724	910	90	80	135	SL4.0ch03	45710408	45712971	-	Solyc03g078570.3	--	K07893 Ras-related protein Rab-6A | (RefSeq) ras-related protein RABH1e-like (A)	--	ras-related protein RABH1e-like [Solanum lycopersicum]	RAH1E_ARATH RecName: Full=Ras-related protein RABH1e; Short=AtRABH1e;	A0A0V0HNG9_SOLCH SubName: Full=Putative ras-related protein RABH1e-like {ECO:0000313|EMBL:JAP21957.1};	GTPase Rab6/YPT6/Ryh1, small G protein superfamily	GO:0005829,cytosol; GO:0005794,Golgi apparatus; GO:0000139,Golgi membrane; GO:0005886,plasma membrane; GO:0005525,GTP binding; GO:0003924,GTPase activity; GO:0006891,intra-Golgi vesicle-mediated transport; GO:0006886,intracellular protein transport; GO:0042147,retrograde transport, endosome to Golgi; GO:0006890,retrograde vesicle-mediated transport, Golgi to endoplasmic reticulum; GO:0000166,nucl…	PF00071.25:Ras family	--	--	--
Solyc03g078580.3	9.0338	10.9297	9.6098	0.0695	0.0723	0.1283	124	140	160	1	1	2	SL4.0ch03	45714287	45714802	+	Solyc03g078580.3	--	--	--	--	--	--	--	--	--	--	--	--
Solyc03g078620.1	5.4321	4.961	4.2747	0.7071	0.7355	0.9241	88	75	84	12	12	17	SL4.0ch03	45768513	45769121	-	Solyc03g078620.1	--	--	--	uncharacterized protein LOC101261593 [Solanum lycopersicum]	--	A0A3Q7FM91_SOLLC RecName: Full=C2 domain-containing protein {ECO:0000259|PROSITE:PS50004};	--	--	--	--	--	--
Solyc03g081240.3	0.3647	0.3629	0.4725	1.1067	0.789	0.952	28	26	44	89	61	83	SL4.0ch03	46704175	46709293	-	Solyc03g081240.3	--	K12130 pseudo-response regulator 5 | (RefSeq) two-component response regulator-like APRR5 (A)	ko04712: Circadian rhythm - plant	two-component response regulator-like APRR5 [Solanum lycopersicum]	APRR5_ARATH RecName: Full=Two-component response regulator-like APRR5; AltName: Full=Pseudo-response regulator 5;	A0A3Q7FMG9_SOLLC SubName: Full=Uncharacterized protein {ECO:0000313|EnsemblPlants:Solyc03g081240.3.1};	GATA-4/5/6 transcription factors	GO:0005634,nucleus; GO:0009736,cytokinin-activated signaling pathway; GO:0000160,phosphorelay signal transduction system; GO:0048511,rhythmic process; GO:0007154,cell communication; GO:0007165,signal transduction; GO:0008150,biological_process; GO:0009719,response to endogenous stimulus; GO:0009725,response to hormone; GO:0009735,response to cytokinin; GO:0009755,hormone-mediated signaling pathwa…	PF00072.27:Response regulator receiver domain	Pseudo ARR-B	TR	Pseudo ARR-B
Solyc03g082550.3	1.2351	0.8824	0.966	1.7233	2.6416	3.0677	39	26	37	57	84	110	SL4.0ch03	47063109	47064396	+	Solyc03g082550.3	--	K09338 homeobox-leucine zipper protein | (RefSeq) homeobox-leucine zipper protein ATHB-12 (A)	--	homeobox-leucine zipper protein ATHB-7 [Solanum lycopersicum]	HOX6_ORYSI RecName: Full=Homeobox-leucine zipper protein HOX6; AltName: Full=HD-ZIP protein HOX6; AltName: Full=Homeodomain transcription factor HOX6; AltName: Full=OsHox6;	A0A3Q7G9N9_SOLLC RecName: Full=Homeobox domain-containing protein {ECO:0000259|PROSITE:PS50071};	Transcription factor HEX, contains HOX and HALZ domains	GO:0005634,nucleus; GO:0000981,DNA-binding transcription factor activity, RNA polymerase II-specific; GO:0043565,sequence-specific DNA binding; GO:0003674,molecular_function; GO:0003700,DNA-binding transcription factor activity; GO:0140110,transcription regulator activity; GO:0003676,nucleic acid binding; GO:0003677,DNA binding; GO:0005488,binding; GO:0097159,organic cyclic compound binding; GO:1…	PF00046.32:Homeodomain	HB-HD-ZIP	TF	HB->HB-HD-ZIP
Solyc03g082860.3	1.9329	1.7792	2.2473	0.828	0.812	0.8511	78	67	110	35	33	39	SL4.0ch03	47321635	47324948	+	Solyc03g082860.3	--	K24406 [histone H3]-lysine27 N-methyltransferase [EC:2.1.1.369] | (RefSeq) histone-lysine N-methyltransferase ATXR6 (A)	ko00310: Lysine degradation; ko01100: Metabolic pathways	histone-lysine N-methyltransferase ATXR6 [Solanum lycopersicum]	ATXR6_ARATH RecName: Full=Histone-lysine N-methyltransferase ATXR6; EC=2.1.1.369 {ECO:0000269|PubMed:19503079, ECO:0000269|PubMed:35298257}; AltName: Full=Protein SET DOMAIN GROUP 34; AltName: Full=Trithorax-related protein 6; Short=TRX-related protein 6;	A0A3Q7FMU8_SOLLC SubName: Full=Uncharacterized protein {ECO:0000313|EnsemblPlants:Solyc03g082860.3.1};	Putative transcription factor ASH1/LIN-59	GO:0005634,nucleus; GO:0042393,histone binding; GO:0046976,histone methyltransferase activity (H3-K27 specific); GO:0046872,metal ion binding; GO:0003712,transcription coregulator activity; GO:0009901,anther dehiscence; GO:0006325,chromatin organization; GO:0070734,histone H3-K27 methylation; GO:0045892,negative regulation of DNA-templated transcription; GO:0045944,positive regulation of transcri…	PF00628.32:PHD-finger	PHD	TR	PHD
Solyc03g082945.1	8.8907	12.5304	10.1978	3.3211	3.9343	2.9785	92	121	128	36	41	35	SL4.0ch03	47389807	47391160	+	Solyc03g082945.1	--	--	--	uncharacterized protein LOC101263194 [Solanum lycopersicum]	--	A0A6N2B1K7_SOLCI SubName: Full=Uncharacterized protein {ECO:0000313|EMBL:TMW88757.1};	--	--	--	--	--	--
Solyc03g083050.3	6.2785	6.2654	6.0819	3.259	2.0651	1.8314	160	149	188	87	53	53	SL4.0ch03	47457801	47459021	-	Solyc03g083050.3	--	--	--	uncharacterized protein At4g00950 [Solanum lycopersicum]	Y4095_ARATH RecName: Full=Uncharacterized protein At4g00950;	A0A3Q7FKP6_SOLLC SubName: Full=Uncharacterized protein {ECO:0000313|EnsemblPlants:Solyc03g083050.3.1};	--	GO:0003700,DNA-binding transcription factor activity; GO:0009793,embryo development ending in seed dormancy; GO:0006355,regulation of DNA-templated transcription; GO:0003674,molecular_function; GO:0140110,transcription regulator activity; GO:0000003,reproduction; GO:0003006,developmental process involved in reproduction; GO:0007275,multicellular organism development; GO:0008150,biological_process…	PF05097.15:Protein of unknown function (DUF688)	--	--	--
Solyc03g083400.3	11.259	13.8747	12.4534	24.332	31.2415	37.9233	360	414	483	815	1006	1377	SL4.0ch03	47851661	47855589	+	Solyc03g083400.3	--	--	--	zinc finger protein CONSTANS-LIKE 6 isoform X1 [Solanum pennellii]	CO3_ORYSJ RecName: Full=Zinc finger protein CO3 {ECO:0000305}; AltName: Full=Protein CONSTANS-like CO3; Short=OsCO3 {ECO:0000303|PubMed:18449564};	A0A3Q7GA97_SOLLC RecName: Full=CCT domain-containing protein {ECO:0000259|PROSITE:PS51017};	--	GO:0005634,nucleus; GO:0003677,DNA binding; GO:0008270,zinc ion binding; GO:0009908,flower development; GO:0048577,negative regulation of short-day photoperiodism, flowering; GO:0009909,regulation of flower development; GO:0003674,molecular_function; GO:0003676,nucleic acid binding; GO:0005488,binding; GO:0097159,organic cyclic compound binding; GO:1901363,heterocyclic compound binding; GO:004316…	PF06203.17:CCT motif	Others	TR	Others
Solyc03g083710.1	3.1327	4.5901	4.6909	0.4882	1.6506	1.4075	49	67	89	8	26	25	SL4.0ch03	48226903	48227490	-	Solyc03g083710.1	--	K01051 pectinesterase [EC:3.1.1.11] | (RefSeq) PMEU1; pectinesterase/pectinesterase inhibitor U1 precursor (A)	ko00040: Pentose and glucuronate interconversions; ko01100: Metabolic pathways	pectinesterase inhibitor 4-like [Solanum lycopersicum]	PMI10_ARATH RecName: Full=Pectinesterase inhibitor 10 {ECO:0000305}; AltName: Full=Pectin methylesterase inhibitor 10 {ECO:0000303|PubMed:28082716}; Short=AtPMEI10 {ECO:0000303|PubMed:28082716}; Flags: Precursor;	A0A3Q7FNB4_SOLLC RecName: Full=PMEI domain-containing protein {ECO:0000259|SMART:SM00856};	--	GO:0048046,apoplast; GO:0004857,enzyme inhibitor activity; GO:0046910,pectinesterase inhibitor activity; GO:0043086,negative regulation of catalytic activity; GO:0071669,plant-type cell wall organization or biogenesis; GO:0003674,molecular_function; GO:0030234,enzyme regulator activity; GO:0098772,molecular function regulator activity; GO:0008150,biological_process; GO:0044092,negative regulation…	PF04043.18:Plant invertase/pectin methylesterase inhibitor	--	--	--
Solyc03g083970.3	25.5067	24.3254	25.3568	15.5772	11.6412	11.4797	1127	1003	1359	721	518	576	SL4.0ch03	48506932	48509768	-	Solyc03g083970.3	--	--	--	BAG family molecular chaperone regulator 7 [Solanum lycopersicum]	BAG7_ARATH RecName: Full=BAG family molecular chaperone regulator 7; AltName: Full=Bcl-2-associated athanogene 7;	A0A3Q7FL82_SOLLC RecName: Full=BAG domain-containing protein {ECO:0000259|Pfam:PF02179};	--	GO:0005783,endoplasmic reticulum; GO:0005886,plasma membrane; GO:0009506,plasmodesma; GO:0009536,plastid; GO:0005516,calmodulin binding; GO:0070417,cellular response to cold; GO:0034605,cellular response to heat; GO:0034620,cellular response to unfolded protein; GO:0006457,protein folding; GO:0003674,molecular_function; GO:0005488,binding; GO:0005515,protein binding; GO:0006950,response to stress…	PF02179.19:BAG domain	--	--	--
Solyc03g093260.3	3.4394	2.7589	2.8687	1.6897	1.5778	1.2221	171	128	173	88	79	69	SL4.0ch03	49001316	49008250	+	Solyc03g093260.3	--	K06674 structural maintenance of chromosome 2 | (RefSeq) structural maintenance of chromosomes protein 2-1 (A)	--	structural maintenance of chromosomes protein 2-1 [Solanum lycopersicum]	SMC22_ARATH RecName: Full=Structural maintenance of chromosomes protein 2-2; Short=AtSMC2-2; AltName: Full=Chromosome-associated protein E-2; Short=AtCAP-E2;	A0A3Q7FLD9_SOLLC RecName: Full=Structural maintenance of chromosomes protein {ECO:0000256|PIRNR:PIRNR005719};	Structural maintenance of chromosome protein 2 (chromosome condensation complex Condensin, subunit E)	GO:0000785,chromatin; GO:0000793,condensed chromosome; GO:0000796,condensin complex; GO:0005634,nucleus; GO:0005524,ATP binding; GO:0016887,ATP hydrolysis activity; GO:0003682,chromatin binding; GO:0051301,cell division; GO:0051321,meiotic cell cycle; GO:0007076,mitotic chromosome condensation; GO:0000166,nucleotide binding; GO:0003674,molecular_function; GO:0005488,binding; GO:0017076,purine nuc…	PF02463.22:RecF/RecN/SMC N terminal domain	--	--	--
Solyc03g093360.3	6.6242	7.6308	8.021	4.1498	2.7544	2.8437	160	172	235	105	67	78	SL4.0ch03	49187900	49189139	+	Solyc03g093360.3	--	--	--	PLAT domain-containing protein 3 [Solanum lycopersicum]	PLAT1_ARATH RecName: Full=PLAT domain-containing protein 1 {ECO:0000305}; Short=AtPLAT1 {ECO:0000303|PubMed:25396746}; Short=PLAT domain protein 1 {ECO:0000303|PubMed:25396746}; Flags: Precursor;	A0A3Q7FNP2_SOLLC RecName: Full=PLAT domain-containing protein {ECO:0000259|PROSITE:PS50095};	--	GO:0009535,chloroplast thylakoid membrane; GO:0005783,endoplasmic reticulum; GO:0000325,plant-type vacuole; GO:0005886,plasma membrane; GO:0010287,plastoglobule; GO:0099503,secretory vesicle; GO:0009579,thylakoid; GO:0040008,regulation of growth; GO:0009409,response to cold; GO:0009651,response to salt stress; GO:0009414,response to water deprivation; GO:0008150,biological_process; GO:0040007,gro…	PF06232.14:Embryo-specific protein 3, (ATS3)	--	--	--
Solyc03g093540.1	10.2326	8.561	9.293	25.8045	32.2752	25.6831	187	146	206	494	594	533	SL4.0ch03	49461880	49462566	-	Solyc03g093540.1	--	K09286 EREBP-like factor | (RefSeq) ethylene-responsive transcription factor 5-like isoform X2 (A)	--	ethylene-responsive transcription factor 5-like isoform X1 [Solanum lycopersicum]	ERF5_TOBAC RecName: Full=Ethylene-responsive transcription factor 5; AltName: Full=Ethylene-responsive element-binding factor 4; Short=EREBP-4; AltName: Full=Ethylene-responsive element-binding factor 5 homolog; AltName: Full=NtERF4;	A0A3Q7GAZ0_SOLLC RecName: Full=AP2/ERF domain-containing protein {ECO:0000259|PROSITE:PS51032};	--	GO:0005634,nucleus; GO:0003677,DNA binding; GO:0003700,DNA-binding transcription factor activity; GO:0006952,defense response; GO:0009873,ethylene-activated signaling pathway; GO:0003674,molecular_function; GO:0003676,nucleic acid binding; GO:0005488,binding; GO:0097159,organic cyclic compound binding; GO:1901363,heterocyclic compound binding; GO:0140110,transcription regulator activity; GO:00069…	PF00847.23:AP2 domain	AP2/ERF-ERF	TF	AP2/ERF->AP2/ERF-ERF
Solyc03g093550.1	13.8253	12.984	13.5322	30.3004	36.6085	30.3223	267	234	317	613	712	665	SL4.0ch03	49482110	49482835	-	Solyc03g093550.1	--	K09286 EREBP-like factor | (RefSeq) ethylene-responsive transcription factor 5-like (A)	--	ethylene-responsive transcription factor 5-like [Solanum lycopersicum]	ERF5_TOBAC RecName: Full=Ethylene-responsive transcription factor 5; AltName: Full=Ethylene-responsive element-binding factor 4; Short=EREBP-4; AltName: Full=Ethylene-responsive element-binding factor 5 homolog; AltName: Full=NtERF4;	A0A3Q7FNS2_SOLLC RecName: Full=AP2/ERF domain-containing protein {ECO:0000259|PROSITE:PS51032};	--	GO:0005634,nucleus; GO:0003677,DNA binding; GO:0003700,DNA-binding transcription factor activity; GO:0006952,defense response; GO:0009873,ethylene-activated signaling pathway; GO:0003674,molecular_function; GO:0003676,nucleic acid binding; GO:0005488,binding; GO:0097159,organic cyclic compound binding; GO:1901363,heterocyclic compound binding; GO:0140110,transcription regulator activity; GO:00069…	PF00847.23:AP2 domain	AP2/ERF-ERF	TF	AP2/ERF->AP2/ERF-ERF
Solyc03g093560.1	4.3986	4.8779	4.2587	22.1663	29.4056	26.483	86	89	101	454	579	588	SL4.0ch03	49499960	49500694	-	Solyc03g093560.1	--	K09286 EREBP-like factor | (RefSeq) ERF5; ethylene response factor 5 (A)	--	ethylene response factor 5 [Solanum lycopersicum]	ERF5_TOBAC RecName: Full=Ethylene-responsive transcription factor 5; AltName: Full=Ethylene-responsive element-binding factor 4; Short=EREBP-4; AltName: Full=Ethylene-responsive element-binding factor 5 homolog; AltName: Full=NtERF4;	A0A3Q7FLE0_SOLLC RecName: Full=AP2/ERF domain-containing protein {ECO:0000259|PROSITE:PS51032};	--	GO:0005634,nucleus; GO:0003677,DNA binding; GO:0003700,DNA-binding transcription factor activity; GO:0006952,defense response; GO:0009873,ethylene-activated signaling pathway; GO:0003674,molecular_function; GO:0003676,nucleic acid binding; GO:0005488,binding; GO:0097159,organic cyclic compound binding; GO:1901363,heterocyclic compound binding; GO:0140110,transcription regulator activity; GO:00069…	PF00847.23:AP2 domain	AP2/ERF-ERF	TF	AP2/ERF->AP2/ERF-ERF
Solyc03g093650.3	0.1362	0.1362	0.1422	0.3901	0.6041	0.3998	15	14	19	45	67	50	SL4.0ch03	49825299	49831727	-	Solyc03g093650.3	--	K05658 ATP-binding cassette, subfamily B (MDR/TAP), member 1 [EC:7.6.2.2] | (RefSeq) putative ABC transporter B family member 8 (A)	ko02010: ABC transporters	putative ABC transporter B family member 8 [Solanum lycopersicum]	AB8B_ARATH RecName: Full=Putative ABC transporter B family member 8; Short=ABC transporter ABCB.8; Short=AtABCB8; AltName: Full=P-glycoprotein 8; AltName: Full=Putative multidrug resistance protein 22;	A0A3Q7FLL3_SOLLC SubName: Full=Uncharacterized protein {ECO:0000313|EnsemblPlants:Solyc03g093650.3.1};	Multidrug/pheromone exporter, ABC superfamily	GO:0016021,integral component of membrane; GO:0140359,ABC-type transporter activity; GO:0005524,ATP binding; GO:0042626,ATPase-coupled transmembrane transporter activity; GO:0055085,transmembrane transport; GO:0003674,molecular_function; GO:0005215,transporter activity; GO:0015399,primary active transmembrane transporter activity; GO:0022804,active transmembrane transporter activity; GO:0022857,t…	PF00664.26:ABC transporter transmembrane region	--	--	--
Solyc03g095500.3	8.0164	9.7108	8.1276	3.6124	4.3014	3.42	161	182	198	76	87	78	SL4.0ch03	51198447	51199721	+	Solyc03g095500.3	--	K03671 thioredoxin 1 | (RefSeq) thioredoxin H4-1 (A)	--	thioredoxin H4-1 [Solanum lycopersicum]	TRXH_POPJC RecName: Full=Thioredoxin H-type; AltName: Full=Trxh4;	A0A3Q7GBG5_SOLLC SubName: Full=Thioredoxin {ECO:0000313|EnsemblPlants:Solyc03g095500.3.1};	Thioredoxin	GO:0005737,cytoplasm; GO:0005575,cellular_component; GO:0005622,intracellular anatomical structure; GO:0110165,cellular anatomical entity	PF00085.23:Thioredoxin	--	--	--
Solyc03g095770.3	20.0113	19.8977	22.0698	50.8566	53.5794	49.5553	527	489	705	1403	1421	1482	SL4.0ch03	51552342	51554518	+	Solyc03g095770.3	--	K13425 WRKY transcription factor 22 | (RefSeq) probable WRKY transcription factor 4 (A)	ko04016: MAPK signaling pathway - plant; ko04626: Plant-pathogen interaction	WRKY transcription factor 80 [Solanum lycopersicum]	WRK70_SOLLC RecName: Full=WRKY DNA-binding transcription factor 70 {ECO:0000303|PubMed:21898085}; Short=SlWRKY70 {ECO:0000303|PubMed:21898085};	A0A6N2BA71_SOLCI RecName: Full=WRKY domain-containing protein {ECO:0000259|PROSITE:PS50811};	--	GO:0005634,nucleus; GO:0003700,DNA-binding transcription factor activity; GO:0043565,sequence-specific DNA binding; GO:0002215,defense response to nematode; GO:2000068,regulation of defense response to insect; GO:0009625,response to insect; GO:0009753,response to jasmonic acid; GO:0009624,response to nematode; GO:0009751,response to salicylic acid; GO:0003674,molecular_function; GO:0140110,transc…	PF03106.18:WRKY DNA -binding domain	WRKY	TF	WRKY
Solyc03g095940.1	12.6041	13.0353	13.8949	29.1705	49.7711	42.0088	172	166	230	417	684	651	SL4.0ch03	52235192	52235704	+	Solyc03g095940.1	--	K13944 LOB domain-containing protein 16 | (RefSeq) LOB domain-containing protein 16 (A)	--	LOB domain-containing protein 21 [Solanum lycopersicum]	LBD21_ARATH RecName: Full=LOB domain-containing protein 21; AltName: Full=ASYMMETRIC LEAVES 2-like protein 12; Short=AS2-like protein 12;	A0A3Q7FPI4_SOLLC RecName: Full=LOB domain-containing protein {ECO:0000259|PROSITE:PS50891};	--	--	PF03195.17:Lateral organ boundaries (LOB) domain	LOB	TF	LOB
Solyc03g096050.3	8.39	10.2789	8.8371	5.0685	4.2277	3.5067	335	383	428	212	170	159	SL4.0ch03	52446290	52449454	+	Solyc03g096050.3	--	K24028 salicylic acid 3-hydroxylase [EC:1.14.11.-] | (RefSeq) protein DOWNY MILDEW RESISTANCE 6 isoform X1 (A)	--	probable 2-oxoglutarate-dependent dioxygenase At5g05600 [Solanum lycopersicum]	JOX2_ARATH RecName: Full=Jasmonate-induced oxygenase 2 {ECO:0000303|PubMed:28559313}; EC=1.14.11.- {ECO:0000269|PubMed:28559313, ECO:0000269|PubMed:28760569, ECO:0000269|PubMed:33516967}; AltName: Full=2-oxoglutarate-dependent dioxygenase JOX2 {ECO:0000305}; AltName: Full=Jasmonic acid oxidase 2 {ECO:0000303|PubMed:28760569};	A0A3Q7FM31_SOLLC RecName: Full=Fe2OG dioxygenase domain-containing protein {ECO:0000259|PROSITE:PS51471};	Iron/ascorbate family oxidoreductases	GO:0005829,cytosol; GO:0051213,dioxygenase activity; GO:0005506,iron ion binding; GO:0120091,jasmonic acid hydrolase; GO:0097237,cellular response to toxic substance; GO:0006952,defense response; GO:1900366,negative regulation of defense response to insect; GO:1900150,regulation of defense response to fungus; GO:2000022,regulation of jasmonic acid mediated signaling pathway; GO:0003674,molecular_…	PF03171.23:2OG-Fe(II) oxygenase superfamily	--	--	--
Solyc03g096100.2	0.1788	0.3832	0.0369	2.5176	3.8172	3.1096	4	8	1	59	86	79	SL4.0ch03	52538961	52542061	+	Solyc03g096100.2	--	--	--	protein yippee-like [Solanum pennellii]	YIPL_SOLTU RecName: Full=Protein yippee-like;	A0A3Q7FML8_SOLLC RecName: Full=Protein yippee-like {ECO:0000256|RuleBase:RU110713};	Predicted Yippee-type zinc-binding protein	GO:0000151,ubiquitin ligase complex; GO:0046872,metal ion binding; GO:0003674,molecular_function; GO:0005488,binding; GO:0043167,ion binding; GO:0043169,cation binding; GO:0005575,cellular_component; GO:0032991,protein-containing complex; GO:0140535,intracellular protein-containing complex; GO:1902494,catalytic complex; GO:1990234,transferase complex	PF03226.17:Yippee zinc-binding/DNA-binding /Mis18, centromere assembly	--	--	--
Solyc03g096290.3	342.318	341.446	347.335	141.824	124.096	104.434	11592	10790	14267	5031	4232	4016	SL4.0ch03	52836346	52837864	+	Solyc03g096290.3	--	K09872 aquaporin PIP | (RefSeq) probable aquaporin PIP1-2 (A)	--	aquaporin PIP1-7 [Solanum lycopersicum]	PIP12_MUSAM RecName: Full=Aquaporin PIP1-2 {ECO:0000303|PubMed:26307965}; AltName: Full=Plasma membrane intrinsic protein 1-2 {ECO:0000303|PubMed:26307965}; Short=MusaPIP1-2 {ECO:0000303|PubMed:26307965}; Short=MusaPIP1;2 {ECO:0000303|PubMed:26307965};	A0A3Q7FMM3_SOLLC SubName: Full=Uncharacterized protein {ECO:0000313|EnsemblPlants:Solyc03g096290.3.1};	Aquaporin (major intrinsic protein family)	GO:0016021,integral component of membrane; GO:0015267,channel activity; GO:0003674,molecular_function; GO:0005215,transporter activity; GO:0022803,passive transmembrane transporter activity; GO:0022857,transmembrane transporter activity; GO:0005575,cellular_component; GO:0016020,membrane; GO:0031224,intrinsic component of membrane; GO:0110165,cellular anatomical entity	PF00230.23:Major intrinsic protein	--	--	--
Solyc03g096460.4	10.3736	10.6573	12.7105	3.5886	2.5043	2.5142	218	209	324	79	53	60	SL4.0ch03	53130838	53131717	+	Solyc03g096460.4	--	--	--	wound/stress protein precursor [Solanum lycopersicum]	PLAT1_ARATH RecName: Full=PLAT domain-containing protein 1 {ECO:0000305}; Short=AtPLAT1 {ECO:0000303|PubMed:25396746}; Short=PLAT domain protein 1 {ECO:0000303|PubMed:25396746}; Flags: Precursor;	Q672Q3_SOLLC SubName: Full=Wound/stress protein {ECO:0000313|EMBL:AAU03363.1, ECO:0000313|EnsemblPlants:Solyc03g096460.3.1};	--	GO:0009535,chloroplast thylakoid membrane; GO:0005783,endoplasmic reticulum; GO:0000325,plant-type vacuole; GO:0005886,plasma membrane; GO:0010287,plastoglobule; GO:0099503,secretory vesicle; GO:0009579,thylakoid; GO:0040008,regulation of growth; GO:0009409,response to cold; GO:0009651,response to salt stress; GO:0009414,response to water deprivation; GO:0008150,biological_process; GO:0040007,gro…	PF01477.26:PLAT/LH2 domain	--	--	--
Solyc03g096760.1	48.1271	52.9986	46.3504	8.0452	10.3506	8.6909	434	446	507	76	94	89	SL4.0ch03	53680411	53680749	-	Solyc03g096760.1	--	--	--	protein RESPONSE TO LOW SULFUR 3-like [Solanum lycopersicum]	LSU3_ARATH RecName: Full=Protein RESPONSE TO LOW SULFUR 3 {ECO:0000303|PubMed:25628631};	A0A3Q7GCA0_SOLLC SubName: Full=Uncharacterized protein {ECO:0000313|EnsemblPlants:Solyc03g096760.1.1.1};	--	GO:0098869,cellular oxidant detoxification; GO:0008150,biological_process; GO:0009636,response to toxic substance; GO:0009987,cellular process; GO:0042221,response to chemical; GO:0050896,response to stimulus; GO:0051716,cellular response to stimulus; GO:0070887,cellular response to chemical stimulus; GO:0097237,cellular response to toxic substance; GO:0098754,detoxification; GO:1990748,cellular …	PF14703.9:Cytosolic domain of 10TM putative phosphate transporter	--	--	--
Solyc03g096870.3	1.8755	2.1409	1.7983	1.1871	1.2146	0.7001	92	98	107	61	60	39	SL4.0ch03	53815076	53817682	-	Solyc03g096870.3	--	K03363 cell division cycle 20, cofactor of APC complex | (RefSeq) cdc20-1; cell division control 20-1 (A)	ko04120: Ubiquitin mediated proteolysis	cell division control 20-1 [Solanum lycopersicum]	CDC21_ARATH RecName: Full=Cell division cycle 20.1, cofactor of APC complex; Short=AtCDC20.1;	A0A0V0IJ52_SOLCH SubName: Full=Putative cell division cycle 20.1, cofactor of APC complex-like {ECO:0000313|EMBL:JAP32073.1};	Anaphase promoting complex, Cdc20, Cdh1, and Ama1 subunits	GO:0005680,anaphase-promoting complex; GO:0033597,mitotic checkpoint complex; GO:0005634,nucleus; GO:0010997,anaphase-promoting complex binding; GO:0019900,kinase binding; GO:1990757,ubiquitin ligase activator activity; GO:0031145,anaphase-promoting complex-dependent catabolic process; GO:0007049,cell cycle; GO:0051301,cell division; GO:1905786,positive regulation of anaphase-promoting complex-de…	PF00400.35:WD domain, G-beta repeat	--	--	--
Solyc03g096890.3	0.4392	0.8954	0.4239	0.2966	0.2021	0.2642	41	78	48	29	19	28	SL4.0ch03	53828150	53839773	-	Solyc03g096890.3	--	K06228 fused [EC:2.7.11.1] | (RefSeq) serine/threonine-protein kinase TIO isoform X1 (A)	--	serine/threonine-protein kinase TIO isoform X1 [Solanum lycopersicum]	TIO_ARATH RecName: Full=Serine/threonine-protein kinase TIO; EC=2.7.11.1; AltName: Full=Fused homolog; Short=AtFUSED; AltName: Full=Protein TWO-IN-ONE; Short=AtTIO;	A0A6N2BX33_SOLCI RecName: Full=Non-specific serine/threonine protein kinase {ECO:0000256|ARBA:ARBA00012513}; EC=2.7.11.1 {ECO:0000256|ARBA:ARBA00012513};	--	GO:0005737,cytoplasm; GO:0005856,cytoskeleton; GO:0009524,phragmoplast; GO:0005524,ATP binding; GO:0019894,kinesin binding; GO:0106310,protein serine kinase activity; GO:0004674,protein serine/threonine kinase activity; GO:0000911,cytokinesis by cell plate formation; GO:0009558,embryo sac cellularization; GO:0007112,male meiosis cytokinesis; GO:0006468,protein phosphorylation; GO:0000166,nucleoti…	PF00069.28:Protein kinase domain	--	--	--
Solyc03g097610.3	27.6415	29.1325	26.4072	9.4682	11.9477	10.2232	850	836	985	305	370	357	SL4.0ch03	54515389	54517559	-	Solyc03g097610.3	--	K15382 solute carrier family 50 (sugar transporter) | (RefSeq) bidirectional sugar transporter SWEET10 (A)	--	bidirectional sugar transporter SWEET10 [Solanum lycopersicum]	SWT10_ARATH RecName: Full=Bidirectional sugar transporter SWEET10 {ECO:0000303|PubMed:21107422}; Short=AtSWEET10 {ECO:0000303|PubMed:21107422}; AltName: Full=Protein SUGARS WILL EVENTUALLY BE EXPORTED TRANSPORTERS 10 {ECO:0000303|PubMed:21107422};	A0A6N2AKL6_SOLCI RecName: Full=Bidirectional sugar transporter SWEET {ECO:0000256|RuleBase:RU910715};	Multitransmembrane protein	GO:0016021,integral component of membrane; GO:0005887,integral component of plasma membrane; GO:0008515,sucrose transmembrane transporter activity; GO:0051119,sugar transmembrane transporter activity; GO:0008643,carbohydrate transport; GO:0048571,long-day photoperiodism; GO:0015770,sucrose transport; GO:0003674,molecular_function; GO:0005215,transporter activity; GO:0015144,carbohydrate transmemb…	PF03083.19:Sugar efflux transporter for intercellular exchange	--	--	--
Solyc03g097860.1	0.176	0.2229	0.3694	0.4889	1.0011	0.7046	11	13	28	32	63	50	SL4.0ch03	54748875	54752827	+	Solyc03g097860.1	--	K03549 KUP system potassium uptake protein | (RefSeq) potassium transporter 25-like (A)	--	hypothetical protein EJD97_016105 [Solanum chilense]	HAK25_ORYSJ RecName: Full=Potassium transporter 25; AltName: Full=OsHAK25;	K4BJK3_SOLLC RecName: Full=Potassium transporter {ECO:0000256|RuleBase:RU321113};	--	GO:0016021,integral component of membrane; GO:0016020,membrane; GO:0015079,potassium ion transmembrane transporter activity; GO:0006813,potassium ion transport; GO:0003674,molecular_function; GO:0005215,transporter activity; GO:0008324,cation transmembrane transporter activity; GO:0015075,ion transmembrane transporter activity; GO:0015318,inorganic molecular entity transmembrane transporter activ…	PF02705.19:K+ potassium transporter	--	--	--
Solyc03g098010.3	0.4751	0.3182	0.2203	0.8504	0.6782	0.889	16	10	9	30	23	34	SL4.0ch03	54873574	54876117	+	Solyc03g098010.3	--	K14379 tartrate-resistant acid phosphatase type 5 [EC:3.1.3.2] | (RefSeq) purple acid phosphatase 17 (A)	ko00740: Riboflavin metabolism; ko01100: Metabolic pathways	purple acid phosphatase 17 [Solanum lycopersicum]	PPA17_ARATH RecName: Full=Purple acid phosphatase 17; EC=3.1.3.2; AltName: Full=Acid phosphatase type 5; AltName: Full=Peroxidase; EC=1.11.1.7; Flags: Precursor;	A0A3Q7GD30_SOLLC RecName: Full=Purple acid phosphatase {ECO:0000256|PIRNR:PIRNR000898}; EC=3.1.3.2 {ECO:0000256|PIRNR:PIRNR000898};	Purple (tartrate-resistant) acid phosphatase	GO:0009986,cell surface; GO:0005576,extracellular region; GO:0003993,acid phosphatase activity; GO:0008199,ferric iron binding; GO:0008198,ferrous iron binding; GO:0016491,oxidoreductase activity; GO:0016791,phosphatase activity; GO:0030643,cellular phosphate ion homeostasis; GO:0042542,response to hydrogen peroxide; GO:0003674,molecular_function; GO:0003824,catalytic activity; GO:0016787,hydrola…	PF00149.31:Calcineurin-like phosphoesterase	--	--	--
Solyc03g098300.1	2.577	1.2427	1.9652	0.5535	0.2879	0.5673	80	36	74	18	9	20	SL4.0ch03	55152065	55153231	+	Solyc03g098300.1	--	K01581 ornithine decarboxylase [EC:4.1.1.17] | (RefSeq) ornithine decarboxylase-like (A)	ko00330: Arginine and proline metabolism; ko00480: Glutathione metabolism; ko01100: Metabolic pathways; ko01110: Biosynthesis of secondary metabolites	ornithine decarboxylase-like [Solanum lycopersicum]	DCOR_SOLLC RecName: Full=Ornithine decarboxylase; Short=ODC; EC=4.1.1.17; AltName: Full=LeODC;	A0A3Q7GD98_SOLLC SubName: Full=Uncharacterized protein {ECO:0000313|EnsemblPlants:Solyc03g098300.1.1.1};	Ornithine decarboxylase	GO:0005737,cytoplasm; GO:0004586,ornithine decarboxylase activity; GO:0033387,putrescine biosynthetic process from ornithine; GO:0003674,molecular_function; GO:0003824,catalytic activity; GO:0016829,lyase activity; GO:0016830,carbon-carbon lyase activity; GO:0016831,carboxy-lyase activity; GO:0006082,organic acid metabolic process; GO:0006520,cellular amino acid metabolic process; GO:0006576,cell…	PF02784.19:Pyridoxal-dependent decarboxylase, pyridoxal binding domain	--	--	--
Solyc03g098790.3	13.2679	12.6988	13.8831	142.516	51.4039	53.9745	234	209	297	2633	913	1081	SL4.0ch03	55578934	55579596	-	Solyc03g098790.3	--	--	--	cathepsin D inhibitor protein precursor [Solanum lycopersicum]	API8_SOLTU RecName: Full=Aspartic protease inhibitor 8; Short=API; Short=API-8; Short=PI-8; Short=pi8; AltName: Full=Cathepsin D inhibitor; Flags: Precursor;	Q9LEG1_SOLLC SubName: Full=Cathepsin D Inhibitor {ECO:0000313|EMBL:CAC00536.1};	--	GO:0005773,vacuole; GO:0019828,aspartic-type endopeptidase inhibitor activity; GO:0004867,serine-type endopeptidase inhibitor activity; GO:0003674,molecular_function; GO:0004857,enzyme inhibitor activity; GO:0004866,endopeptidase inhibitor activity; GO:0030234,enzyme regulator activity; GO:0030414,peptidase inhibitor activity; GO:0061134,peptidase regulator activity; GO:0061135,endopeptidase regu…	PF00197.21:Trypsin and protease inhibitor	--	--	--
Solyc03g098795.1	7.4588	8.8606	12.0523	84.507	38.1748	36.6693	175	194	343	2077	902	977	SL4.0ch03	55589019	55593162	+	Solyc03g098795.1	--	--	--	wound-induced proteinase inhibitor 2 precursor [Solanum lycopersicum]	IP21_SOLLC RecName: Full=Wound-induced proteinase inhibitor 2; AltName: Full=Wound-induced proteinase inhibitor II; Flags: Precursor;	A0A494GA05_SOLLC SubName: Full=Uncharacterized protein {ECO:0000313|EnsemblPlants:Solyc00g145170.2.1};	--	GO:0005576,extracellular region; GO:0004867,serine-type endopeptidase inhibitor activity; GO:0003674,molecular_function; GO:0004857,enzyme inhibitor activity; GO:0004866,endopeptidase inhibitor activity; GO:0030234,enzyme regulator activity; GO:0030414,peptidase inhibitor activity; GO:0061134,peptidase regulator activity; GO:0061135,endopeptidase regulator activity; GO:0098772,molecular function …	PF02428.18:Potato type II proteinase inhibitor family	--	--	--
Solyc03g111100.1	0.4835	0.5181	0.7972	1.6154	2.0004	1.7386	12	12	24	42	50	49	SL4.0ch03	56174426	56175358	-	Solyc03g111100.1	--	--	--	uncharacterized protein LOC101267981 [Solanum lycopersicum]	--	A0A3Q7FNN1_SOLLC SubName: Full=Uncharacterized protein {ECO:0000313|EnsemblPlants:Solyc03g111100.1.1.1};	--	--	--	--	--	--
Solyc03g111350.3	2.0885	1.6696	1.8584	0.9494	0.7242	0.5255	63	47	68	30	22	18	SL4.0ch03	56362932	56366597	-	Solyc03g111350.3	--	K01493 dCMP deaminase [EC:3.5.4.12] | (RefSeq) deoxycytidylate deaminase (A)	ko00240: Pyrimidine metabolism; ko01100: Metabolic pathways; ko01232: Nucleotide metabolism	deoxycytidylate deaminase [Solanum lycopersicum]	--	A0A3Q7FRG9_SOLLC RecName: Full=CMP/dCMP-type deaminase domain-containing protein {ECO:0000259|PROSITE:PS51747};	Deoxycytidylate deaminase	GO:0016021,integral component of membrane; GO:0016787,hydrolase activity; GO:0008270,zinc ion binding; GO:0006807,nitrogen compound metabolic process; GO:0071704,organic substance metabolic process; GO:0003674,molecular_function; GO:0003824,catalytic activity; GO:0005488,binding; GO:0043167,ion binding; GO:0043169,cation binding; GO:0046872,metal ion binding; GO:0046914,transition metal ion bindi…	PF00383.26:Cytidine and deoxycytidylate deaminase zinc-binding region	--	--	--
Solyc03g111530.4	1.5328	1.8479	1.8323	1.3535	0.723	0.6074	40	45	58	37	19	18	SL4.0ch03	56544906	56547593	-	Solyc03g111530.4	--	--	--	putative cysteine-rich receptor-like protein kinase 9 [Solanum lycopersicum]	CRK15_ARATH RecName: Full=Cysteine-rich receptor-like protein kinase 15; Short=Cysteine-rich RLK15; EC=2.7.11.-; Flags: Precursor;	A0A3Q7FRK6_SOLLC SubName: Full=Uncharacterized protein {ECO:0000313|EnsemblPlants:Solyc03g111530.3.1};	--	GO:0016021,integral component of membrane; GO:0005886,plasma membrane; GO:0005524,ATP binding; GO:0106310,protein serine kinase activity; GO:0004674,protein serine/threonine kinase activity; GO:0042742,defense response to bacterium; GO:0006468,protein phosphorylation; GO:0000166,nucleotide binding; GO:0003674,molecular_function; GO:0005488,binding; GO:0017076,purine nucleotide binding; GO:0030554…	PF01657.20:Salt stress response/antifungal	--	--	--
Solyc03g111690.4	125.247	127.979	128.226	51.4016	30.4606	36.1669	6157	5871	7646	2647	1508	2019	SL4.0ch03	56752862	56755013	+	Solyc03g111690.4	--	K01728 pectate lyase [EC:4.2.2.2] | (RefSeq) PL; pectate lyase precursor (A)	ko00040: Pentose and glucuronate interconversions; ko01100: Metabolic pathways	pectate lyase precursor [Solanum lycopersicum]	PLY18_ARATH RecName: Full=Probable pectate lyase 18; EC=4.2.2.2; AltName: Full=Pectate lyase A10; Flags: Precursor;	M1B875_SOLTU RecName: Full=Pectate lyase {ECO:0000256|ARBA:ARBA00012272, ECO:0000256|RuleBase:RU361123}; EC=4.2.2.2 {ECO:0000256|ARBA:ARBA00012272, ECO:0000256|RuleBase:RU361123};	--	GO:0005829,cytosol; GO:0046872,metal ion binding; GO:0030570,pectate lyase activity; GO:0045490,pectin catabolic process; GO:0009624,response to nematode; GO:0003674,molecular_function; GO:0005488,binding; GO:0043167,ion binding; GO:0043169,cation binding; GO:0003824,catalytic activity; GO:0016829,lyase activity; GO:0016835,carbon-oxygen lyase activity; GO:0016837,carbon-oxygen lyase activity, ac…	PF00544.22:Pectate lyase	--	--	--
Solyc03g111815.1	12.6568	12.38	13.5635	5.8607	4.2494	3.7951	837	764	1088	406	283	285	SL4.0ch03	56848032	56851060	-	Solyc03g111815.1	--	--	--	protein SIEVE ELEMENT OCCLUSION B-like [Solanum lycopersicum]	SEOB_ARATH RecName: Full=Protein SIEVE ELEMENT OCCLUSION B {ECO:0000303|PubMed:20932300}; Short=AtSEOb {ECO:0000303|PubMed:20932300}; AltName: Full=Protein SIEVE ELEMENT OCCLUSION-RELATED 1 {ECO:0000303|PubMed:22470058}; Short=AtSEOR1 {ECO:0000303|PubMed:22470058};	A0A3Q7FP18_SOLLC SubName: Full=Uncharacterized protein {ECO:0000313|EnsemblPlants:Solyc03g111820.3.1};	--	GO:0042803,protein homodimerization activity; GO:0043621,protein self-association; GO:0010088,phloem development; GO:0003674,molecular_function; GO:0005488,binding; GO:0005515,protein binding; GO:0042802,identical protein binding; GO:0046983,protein dimerization activity; GO:0008150,biological_process; GO:0009888,tissue development; GO:0010087,phloem or xylem histogenesis; GO:0032502,developmenta…	PF14576.9:Sieve element occlusion N-terminus	--	--	--
Solyc03g112030.3	1.1255	0.6165	0.9279	0.3343	0.2732	0.2863	45	23	45	14	11	13	SL4.0ch03	57001899	57003401	-	Solyc03g112030.3	--	K20617 cytochrome P450 family 71 subfamily A | (RefSeq) cytochrome P450 71A9-like (A)	--	cytochrome P450 71A6-like [Solanum lycopersicum]	C71A6_NEPRA RecName: Full=Cytochrome P450 71A6; EC=1.14.-.-; Flags: Fragment;	A0A3Q7FRW3_SOLLC SubName: Full=Uncharacterized protein {ECO:0000313|EnsemblPlants:Solyc03g112030.2.1};	Cytochrome P450 CYP2 subfamily	GO:0016021,integral component of membrane; GO:0020037,heme binding; GO:0005506,iron ion binding; GO:0004497,monooxygenase activity; GO:0016705,oxidoreductase activity, acting on paired donors, with incorporation or reduction of molecular oxygen; GO:0003674,molecular_function; GO:0005488,binding; GO:0046906,tetrapyrrole binding; GO:0097159,organic cyclic compound binding; GO:1901363,heterocyclic c…	PF00067.25:Cytochrome P450	--	--	--
Solyc03g112060.3	71.9069	69.8914	69.2072	36.773	33.9197	33.3424	5572	5054	6505	2985	2647	2934	SL4.0ch03	57023251	57030140	+	Solyc03g112060.3	--	K03517 quinolinate synthase [EC:2.5.1.72] | (RefSeq) quinolinate synthase, chloroplastic (A)	ko00760: Nicotinate and nicotinamide metabolism; ko01100: Metabolic pathways; ko01240: Biosynthesis of cofactors	quinolinate synthase, chloroplastic [Solanum lycopersicum]	QS2_TOBAC RecName: Full=Quinolinate synthase, chloroplastic {ECO:0000250|UniProtKB:Q9FGS4}; EC=2.5.1.72 {ECO:0000250|UniProtKB:Q9FGS4}; Flags: Precursor;	A0A3Q7FPY3_SOLLC RecName: Full=Quinolinate synthase {ECO:0000256|ARBA:ARBA00012669}; EC=2.5.1.72 {ECO:0000256|ARBA:ARBA00012669};	--	GO:0009507,chloroplast; GO:0051539,4 iron, 4 sulfur cluster binding; GO:0046872,metal ion binding; GO:0008987,quinolinate synthetase A activity; GO:0034628,'de novo' NAD biosynthetic process from aspartate; GO:0003674,molecular_function; GO:0005488,binding; GO:0051536,iron-sulfur cluster binding; GO:0051540,metal cluster binding; GO:0043167,ion binding; GO:0043169,cation binding; GO:0003824,catal…	PF02445.19:Quinolinate synthetase A protein	--	--	--
Solyc03g112590.4	0.0669	0.172	0.1654	0.7662	0.5579	0.6951	5	12	15	60	42	59	SL4.0ch03	57403959	57414466	-	Solyc03g112590.4	--	K13525 transitional endoplasmic reticulum ATPase | (RefSeq) cell division cycle protein 48 homolog isoform X1 (A)	ko04141: Protein processing in endoplasmic reticulum	cell division cycle protein 48 homolog isoform X1 [Solanum lycopersicum]	CDC48_SOYBN RecName: Full=Cell division cycle protein 48 homolog; AltName: Full=Valosin-containing protein homolog; Short=VCP;	A0A6N2C4X9_SOLCI SubName: Full=Uncharacterized protein {ECO:0000313|EMBL:TMX01508.1};	AAA+-type ATPase	GO:0005829,cytosol; GO:0005634,nucleus; GO:0005886,plasma membrane; GO:0034098,VCP-NPL4-UFD1 AAA ATPase complex; GO:0005524,ATP binding; GO:0016887,ATP hydrolysis activity; GO:0031593,polyubiquitin modification-dependent protein binding; GO:0097352,autophagosome maturation; GO:0071712,ER-associated misfolded protein catabolic process; GO:0051228,mitotic spindle disassembly; GO:0030970,retrograde …	PF00004.32:ATPase family associated with various cellular activities (AAA)	--	--	--
Solyc03g113540.3	1.4403	1.119	1.3655	3.128	2.0738	3.6782	40	29	46	91	58	116	SL4.0ch03	58076568	58077705	+	Solyc03g113540.3	--	K10418 dynein light chain LC8-type | (RefSeq) uncharacterized protein LOC101264095 (A)	ko04814: Motor proteins	uncharacterized protein LOC101263691 [Solanum lycopersicum]	DYL1_CHLRE RecName: Full=Dynein 8 kDa light chain, flagellar outer arm;	A0A3Q7FSN0_SOLLC SubName: Full=Uncharacterized protein {ECO:0000313|EnsemblPlants:Solyc03g113540.3.1};	Dynein light chain type 1	GO:0005930,axoneme; GO:0097014,ciliary plasm; GO:0030286,dynein complex; GO:0005874,microtubule; GO:0031514,motile cilium; GO:0007017,microtubule-based process; GO:0044458,motile cilium assembly; GO:0008150,biological_process; GO:0009987,cellular process; GO:0006996,organelle organization; GO:0016043,cellular component organization; GO:0022607,cellular component assembly; GO:0030030,cell projecti…	PF01221.21:Dynein light chain type 1	--	--	--
Solyc03g113720.3	2.0388	2.1847	2.359	1.2634	1.1365	0.8189	57	57	80	37	32	26	SL4.0ch03	58208179	58210067	-	Solyc03g113720.3	--	K14492 two-component response regulator ARR-A family | (RefSeq) two-component response regulator ARR15 (A)	ko04075: Plant hormone signal transduction	two-component response regulator ARR5-like [Solanum stenotomum]	ARR15_ARATH RecName: Full=Two-component response regulator ARR15;	A0A3Q7GFL7_SOLLC RecName: Full=Response regulatory domain-containing protein {ECO:0000259|PROSITE:PS50110};	GATA-4/5/6 transcription factors	GO:0005737,cytoplasm; GO:0005634,nucleus; GO:0000156,phosphorelay response regulator activity; GO:0009736,cytokinin-activated signaling pathway; GO:0006355,regulation of DNA-templated transcription; GO:0009735,response to cytokinin; GO:0003674,molecular_function; GO:0060089,molecular transducer activity; GO:0007154,cell communication; GO:0007165,signal transduction; GO:0008150,biological_process;…	PF00072.27:Response regulator receiver domain	Others	TR	Others
Solyc03g113900.4	2.5662	2.6883	2.0366	1.0055	1.2931	1.2479	134	131	129	55	68	74	SL4.0ch03	58363745	58369327	+	Solyc03g113900.4	--	K10084 ER degradation enhancer, mannosidase alpha-like 1 | (RefSeq) alpha-mannosidase I MNS5 (A)	ko04141: Protein processing in endoplasmic reticulum	alpha-mannosidase I MNS5 [Solanum lycopersicum]	MNS5_ARATH RecName: Full=Alpha-mannosidase I MNS5; EC=3.2.1.- {ECO:0000269|PubMed:24737672};	A0A6N2C195_SOLCI RecName: Full=alpha-1,2-Mannosidase {ECO:0000256|RuleBase:RU361193}; EC=3.2.1.- {ECO:0000256|RuleBase:RU361193};	Glycosyl hydrolase, family 47	GO:0005783,endoplasmic reticulum; GO:0005789,endoplasmic reticulum membrane; GO:0044322,endoplasmic reticulum quality control compartment; GO:0016021,integral component of membrane; GO:0004559,alpha-mannosidase activity; GO:0005509,calcium ion binding; GO:0004571,mannosyl-oligosaccharide 1,2-alpha-mannosidase activity; GO:0005975,carbohydrate metabolic process; GO:1904380,endoplasmic reticulum ma…	PF01532.23:Glycosyl hydrolase family 47	--	--	--
Solyc03g113940.4	0.9102	0.4138	0.2274	1.5534	1.5337	1.5301	33	14	10	59	56	63	SL4.0ch03	58409574	58412111	+	Solyc03g113940.4	--	--	--	calmodulin-binding protein 60 A-like [Solanum lycopersicum]	CB60A_ARATH RecName: Full=Calmodulin-binding protein 60 A {ECO:0000303|PubMed:11782485};	A0A3Q7GFR6_SOLLC SubName: Full=Uncharacterized protein {ECO:0000313|EnsemblPlants:Solyc03g113940.3.1};	--	GO:0005634,nucleus; GO:0005516,calmodulin binding; GO:0003700,DNA-binding transcription factor activity; GO:0043565,sequence-specific DNA binding; GO:1900425,negative regulation of defense response to bacterium; GO:0080142,regulation of salicylic acid biosynthetic process; GO:0003674,molecular_function; GO:0005488,binding; GO:0005515,protein binding; GO:0140110,transcription regulator activity; G…	PF07887.14:Calmodulin binding protein-like N-terminal domain	--	--	--
Solyc03g114530.4	3.5406	2.5074	3.2235	0.3233	0.214	0.488	115	76	127	11	7	18	SL4.0ch03	58924314	58925751	-	Solyc03g114530.4	--	--	--	protein STRICTOSIDINE SYNTHASE-LIKE 11-like [Solanum lycopersicum]	SSL11_ARATH RecName: Full=Protein STRICTOSIDINE SYNTHASE-LIKE 11 {ECO:0000303|PubMed:10777701}; Short=AtSSL11 {ECO:0000303|PubMed:10777701}; EC=4.3.3.2; AltName: Full=Strictosidine synthase 12 {ECO:0000303|PubMed:19121120}; Short=AtSS12 {ECO:0000303|PubMed:19121120}; AltName: Full=Strictosidine synthase 3; Short=SS-3; Flags: Precursor;	A0A6N2B166_SOLCI RecName: Full=Str_synth domain-containing protein {ECO:0000259|Pfam:PF03088};	Predicted alkaloid synthase/Surface mucin Hemomucin	GO:0009505,plant-type cell wall; GO:0005773,vacuole; GO:0016844,strictosidine synthase activity; GO:0009820,alkaloid metabolic process; GO:0009058,biosynthetic process; GO:0003674,molecular_function; GO:0003824,catalytic activity; GO:0016829,lyase activity; GO:0016840,carbon-nitrogen lyase activity; GO:0016843,amine-lyase activity; GO:0006807,nitrogen compound metabolic process; GO:0008150,biolog…	PF03088.19:Strictosidine synthase	--	--	--
Solyc03g114560.2	6.0213	5.4758	4.6689	2.237	1.8422	2.9521	185	157	174	72	57	103	SL4.0ch03	58934274	58935622	-	Solyc03g114560.2	--	--	--	protein STRICTOSIDINE SYNTHASE-LIKE 10-like [Solanum lycopersicum]	SSL10_ARATH RecName: Full=Protein STRICTOSIDINE SYNTHASE-LIKE 10 {ECO:0000303|PubMed:10777701}; Short=AtSSL10 {ECO:0000303|PubMed:10777701}; AltName: Full=Strictosidine synthase 8; Short=AtSS8; Flags: Precursor;	A0A3Q7FQH2_SOLLC SubName: Full=Uncharacterized protein {ECO:0000313|EnsemblPlants:Solyc03g114560.3.1};	Predicted alkaloid synthase/Surface mucin Hemomucin	GO:0005829,cytosol; GO:0005783,endoplasmic reticulum; GO:0009505,plant-type cell wall; GO:0005886,plasma membrane; GO:0009506,plasmodesma; GO:0005773,vacuole; GO:0009058,biosynthetic process; GO:0008150,biological_process; GO:0008152,metabolic process; GO:0005575,cellular_component; GO:0005622,intracellular anatomical structure; GO:0005737,cytoplasm; GO:0110165,cellular anatomical entity; GO:0012…	PF03088.19:Strictosidine synthase	--	--	--
Solyc03g114690.4	2.0374	1.893	1.9515	1.0343	0.7134	0.7156	173	150	201	92	61	69	SL4.0ch03	59010097	59014867	-	Solyc03g114690.4	--	K11274 chromosome transmission fidelity protein 4 | (RefSeq) WD repeat and HMG-box DNA-binding protein 1 (A)	--	WD repeat and HMG-box DNA-binding protein 1 [Solanum lycopersicum]	ENOL1_ARATH RecName: Full=Protein ENHANCER OF LHP1 1 {ECO:0000303|PubMed:28428341};	A0A3Q7FRJ8_SOLLC SubName: Full=Uncharacterized protein {ECO:0000313|EnsemblPlants:Solyc03g114690.3.1};	WD40 repeat protein	GO:0043596,nuclear replication fork; GO:0005634,nucleus; GO:0003682,chromatin binding; GO:0006281,DNA repair; GO:0006261,DNA-templated DNA replication; GO:0000278,mitotic cell cycle; GO:0061087,positive regulation of histone H3-K27 methylation; GO:0009733,response to auxin; GO:0003674,molecular_function; GO:0005488,binding; GO:0006139,nucleobase-containing compound metabolic process; GO:0006259,D…	PF12341.11:Minichromosome loss protein, Mcl1, middle region	--	--	--
Solyc03g114900.3	0.3167	0.3655	0.3615	1.0698	0.6532	1.0298	13	14	18	46	27	48	SL4.0ch03	59194158	59196087	+	Solyc03g114900.3	--	--	--	COBRA-like protein 4 isoform X1 [Solanum lycopersicum]	COBL4_ARATH RecName: Full=COBRA-like protein 4; Flags: Precursor;	A0A3Q7GGF8_SOLLC RecName: Full=COBRA-like protein {ECO:0000256|PIRNR:PIRNR038122};	--	GO:0031225,anchored component of membrane; GO:0046658,anchored component of plasma membrane; GO:0000325,plant-type vacuole; GO:0005886,plasma membrane; GO:0010215,cellulose microfibril organization; GO:0052324,plant-type cell wall cellulose biosynthetic process; GO:0009834,plant-type secondary cell wall biogenesis; GO:0008150,biological_process; GO:0009664,plant-type cell wall organization; GO:00…	PF04833.18:COBRA-like protein	--	--	--
Solyc03g114940.3	46.272	46.8564	43.6809	126.549	132.21	142.079	2399	2267	2747	6873	6903	8365	SL4.0ch03	59217389	59219730	-	Solyc03g114940.3	--	K20619 cytochrome P450 family 78 subfamily A | (RefSeq) cytochrome P450 78A5-like (A)	--	cytochrome P450 78A5-like [Solanum lycopersicum]	C78A5_ARATH RecName: Full=Cytochrome P450 78A5; EC=1.14.-.-; AltName: Full=Protein KLUH;	A0A3Q7FRQ3_SOLLC SubName: Full=Uncharacterized protein {ECO:0000313|EnsemblPlants:Solyc03g114940.3.1};	Cytochrome P450 CYP2 subfamily	GO:0005783,endoplasmic reticulum; GO:0016021,integral component of membrane; GO:0020037,heme binding; GO:0005506,iron ion binding; GO:0004497,monooxygenase activity; GO:0016705,oxidoreductase activity, acting on paired donors, with incorporation or reduction of molecular oxygen; GO:0048437,floral organ development; GO:0035265,organ growth; GO:0008284,positive regulation of cell population prolife…	PF00067.25:Cytochrome P450	--	--	--
Solyc03g115050.3	4.3037	3.9635	4.0895	2.6564	1.6476	1.6286	249	214	287	161	96	107	SL4.0ch03	59305698	59309171	-	Solyc03g115050.3	--	K07466 replication factor A1 | (RefSeq) replication protein A 70 kDa DNA-binding subunit B (A)	ko03030: DNA replication; ko03420: Nucleotide excision repair; ko03430: Mismatch repair; ko03440: Homologous recombination	replication protein A 70 kDa DNA-binding subunit B [Solanum lycopersicum]	RFA1B_ARATH RecName: Full=Replication protein A 70 kDa DNA-binding subunit B; Short=AtRPA70B; AltName: Full=AtRPA1-5; AltName: Full=Replication factor A protein 1B; AltName: Full=Replication protein A 1B; Short=AtRPA1B;	A0A3Q7FSU1_SOLLC RecName: Full=Replication protein A subunit {ECO:0000256|RuleBase:RU364130};	Single-stranded DNA-binding replication protein A (RPA), large (70 kD) subunit and related ssDNA-binding proteins	GO:0005662,DNA replication factor A complex; GO:0003684,damaged DNA binding; GO:0046872,metal ion binding; GO:0043047,single-stranded telomeric DNA binding; GO:0006281,DNA repair; GO:0006268,DNA unwinding involved in DNA replication; GO:0000724,double-strand break repair via homologous recombination; GO:0051321,meiotic cell cycle; GO:0006289,nucleotide-excision repair; GO:0010224,response to UV-B…	PF08646.13:Replication factor-A C terminal domain	--	--	--
Solyc03g115540.2	22.686	24.5536	24.3439	13.3895	12.9973	12.1014	799	807	1040	494	461	484	SL4.0ch03	59635532	59637771	+	Solyc03g115540.2	--	K12126 phytochrome-interacting factor 3 | (RefSeq) transcription factor PIF3 isoform X1 (A)	ko04075: Plant hormone signal transduction; ko04712: Circadian rhythm - plant	transcription factor UNE10 [Solanum lycopersicum]	UNE10_ARATH RecName: Full=Transcription factor UNE10; AltName: Full=Basic helix-loop-helix protein 16; Short=AtbHLH16; Short=bHLH 16; AltName: Full=Protein UNFERTILIZED EMBRYO SAC 10; AltName: Full=Transcription factor EN 108; AltName: Full=bHLH transcription factor bHLH016;	A0A3Q7FTV7_SOLLC RecName: Full=BHLH domain-containing protein {ECO:0000259|PROSITE:PS50888};	--	GO:0005634,nucleus; GO:0009506,plasmodesma; GO:0003677,DNA binding; GO:0003700,DNA-binding transcription factor activity; GO:0046983,protein dimerization activity; GO:0009704,de-etiolation; GO:0009567,double fertilization forming a zygote and endosperm; GO:0009959,negative gravitropism; GO:0010187,negative regulation of seed germination; GO:0006355,regulation of DNA-templated transcription; GO:00…	PF00010.29:Helix-loop-helix DNA-binding domain	bHLH	TF	bHLH
Solyc03g115850.3	1.4484	1.7432	1.2492	2.4676	3.2969	3.7676	65	73	68	116	149	192	SL4.0ch03	59873255	59875135	-	Solyc03g115850.3	--	--	--	NAC domain-containing protein [Solanum lycopersicum]	NC100_ARATH RecName: Full=NAC domain-containing protein 100 {ECO:0000303|PubMed:15029955}; Short=ANAC100 {ECO:0000303|PubMed:15029955}; Short=AtNAC5;	A0A3Q7FU25_SOLLC RecName: Full=NAC domain-containing protein {ECO:0000259|PROSITE:PS51005};	--	GO:0005634,nucleus; GO:0003677,DNA binding; GO:0003700,DNA-binding transcription factor activity; GO:0003674,molecular_function; GO:0003676,nucleic acid binding; GO:0005488,binding; GO:0097159,organic cyclic compound binding; GO:1901363,heterocyclic compound binding; GO:0140110,transcription regulator activity; GO:0005575,cellular_component; GO:0005622,intracellular anatomical structure; GO:00432…	PF02365.18:No apical meristem (NAM) protein	NAC	TF	NAC
Solyc03g116060.4	9.2449	9.0116	8.7695	3.2962	1.7143	1.177	166	151	191	62	31	24	SL4.0ch03	59991732	59993194	-	Solyc03g116060.4	--	--	--	gibberellin-regulated protein 6 [Solanum lycopersicum]	GASA6_ARATH RecName: Full=Gibberellin-regulated protein 6; AltName: Full=GAST1 protein homolog 6; Flags: Precursor;	A0A0V0GWD4_SOLCH SubName: Full=Putative ovule protein {ECO:0000313|EMBL:JAP12414.1}; Flags: Fragment;	--	GO:0005576,extracellular region; GO:0009740,gibberellic acid mediated signaling pathway; GO:0009750,response to fructose; GO:0009749,response to glucose; GO:0009744,response to sucrose; GO:0007154,cell communication; GO:0007165,signal transduction; GO:0008150,biological_process; GO:0009719,response to endogenous stimulus; GO:0009725,response to hormone; GO:0009739,response to gibberellin; GO:0009…	PF02704.17:Gibberellin regulated protein	--	--	--
Solyc03g116730.4	165.467	168.419	166.167	87.0959	64.0844	59.2117	6061	5757	7383	3342	2364	2463	SL4.0ch03	60471133	60473558	-	Solyc03g116730.4	--	K20416 palmitoyl-[glycerolipid] 7-desaturase [EC:1.14.19.42] | (RefSeq) palmitoyl-monogalactosyldiacylglycerol delta-7 desaturase, chloroplastic (A)	--	palmitoyl-monogalactosyldiacylglycerol delta-7 desaturase, chloroplastic [Solanum lycopersicum]	ADS3_ARATH RecName: Full=Palmitoyl-monogalactosyldiacylglycerol delta-7 desaturase, chloroplastic {ECO:0000303|PubMed:15579662}; EC=1.14.19.42 {ECO:0000269|PubMed:15579662}; AltName: Full=Acyl-lipid desaturase 3 {ECO:0000303|PubMed:15240892}; AltName: Full=Fatty acid desaturase 5 {ECO:0000303|PubMed:15579662}; Short=FAD5 {ECO:0000303|PubMed:15579662}; AltName: Full=Fatty acid desaturase B {ECO:00…	A0A3Q7GHK4_SOLLC RecName: Full=FA_desaturase domain-containing protein {ECO:0000259|Pfam:PF00487};	Fatty acid desaturase	GO:0031969,chloroplast membrane; GO:0005789,endoplasmic reticulum membrane; GO:0016021,integral component of membrane; GO:0009579,thylakoid; GO:0102657,1-18:1-2-16:0-monogalactosyldiacylglycerol palmitoyl-lipid 7-desaturase activity; GO:0102843,1-18:2-2-16:0-monogalactosyldiacylglycerol desaturase activity (SN2-16:1 forming); GO:0009979,16:0 monogalactosyldiacylglycerol desaturase activity; GO:00…	PF00487.27:Fatty acid desaturase	--	--	--
Solyc03g117270.1	20.6581	18.0833	17.9323	9.2254	11.5037	8.5882	699	571	736	327	392	330	SL4.0ch03	60898837	60900108	+	Solyc03g117270.1	--	--	--	F-box protein At5g07610 [Solanum lycopersicum]	FB253_ARATH RecName: Full=F-box protein At5g07610;	A0A3Q7FT50_SOLLC RecName: Full=F-box domain-containing protein {ECO:0000259|SMART:SM00256};	--	--	PF00646.36:F-box domain	--	--	--
Solyc03g117730.3	0.9334	1.7277	1.5857	0.9451	0.5056	0.4234	33	57	68	35	18	17	SL4.0ch03	61230349	61233638	-	Solyc03g117730.3	--	K19600 tubby and related proteins | (RefSeq) tubby-like protein 8 (A)	--	tubby-like protein 8 [Solanum lycopersicum]	TLP8_ARATH RecName: Full=Tubby-like protein 8; Short=AtTLP8;	A0A3Q7FS17_SOLLC RecName: Full=Tub domain-containing protein {ECO:0000259|Pfam:PF01167};	Tub family proteins	--	PF01167.21:Tub family	TUB	TF	TUB
Solyc03g118000.1	1.9115	1.5476	1.4008	0.7704	0.6327	0.5611	45	34	40	19	15	15	SL4.0ch03	61438074	61438958	-	Solyc03g118000.1	--	K00915 inositol-polyphosphate multikinase [EC:2.7.1.140 2.7.1.151] | (RefSeq) inositol polyphosphate multikinase beta (A)	ko00562: Inositol phosphate metabolism; ko01100: Metabolic pathways; ko04070: Phosphatidylinositol signaling system	inositol polyphosphate multikinase beta [Solanum lycopersicum]	IPMKB_ARATH RecName: Full=Inositol polyphosphate multikinase beta; EC=2.7.1.140; EC=2.7.1.151; AltName: Full=Inositol polyphosphate 6-/3-/5-kinase beta; Short=AtIpk2-beta; Short=AtIpk2beta;	A0A3Q7FS63_SOLLC RecName: Full=Inositol polyphosphate multikinase {ECO:0000256|RuleBase:RU363090}; EC=2.7.1.140 {ECO:0000256|RuleBase:RU363090}; EC=2.7.1.151 {ECO:0000256|RuleBase:RU363090};	Inositol polyphosphate multikinase, component of the ARGR transcription regulatory complex	GO:0005737,cytoplasm; GO:0005634,nucleus; GO:0090406,pollen tube; GO:0005524,ATP binding; GO:0000824,inositol tetrakisphosphate 3-kinase activity; GO:0047326,inositol tetrakisphosphate 5-kinase activity; GO:0051765,inositol tetrakisphosphate kinase activity; GO:0051766,inositol trisphosphate kinase activity; GO:0052725,inositol-1,3,4-trisphosphate 6-kinase activity; GO:0008440,inositol-1,4,5-tris…	PF03770.19:Inositol polyphosphate kinase	--	--	--
Solyc03g118310.4	2.6649	2.9975	2.6644	0.9202	0.2064	0.3994	141	148	171	51	11	24	SL4.0ch03	61671989	61674577	-	Solyc03g118310.4	--	K13422 transcription factor MYC2 | (RefSeq) MYC2; transcription factor MYC2 (A)	ko04016: MAPK signaling pathway - plant; ko04075: Plant hormone signal transduction	transcription factor ICE1 [Solanum lycopersicum]	ICE1_ARATH RecName: Full=Transcription factor ICE1; AltName: Full=Basic helix-loop-helix protein 116; Short=AtbHLH116; Short=bHLH 116; AltName: Full=Inducer of CBF expression 1; AltName: Full=Transcription factor EN 45; AltName: Full=Transcription factor SCREAM; AltName: Full=bHLH transcription factor bHLH116;	A0A3Q7FTT9_SOLLC RecName: Full=BHLH domain-containing protein {ECO:0000259|PROSITE:PS50888};	--	GO:0005634,nucleus; GO:0000987,cis-regulatory region sequence-specific DNA binding; GO:0001046,core promoter sequence-specific DNA binding; GO:0003677,DNA binding; GO:0003700,DNA-binding transcription factor activity; GO:0046983,protein dimerization activity; GO:0043565,sequence-specific DNA binding; GO:0000976,transcription cis-regulatory region binding; GO:0009738,abscisic acid-activated signal…	PF00010.29:Helix-loop-helix DNA-binding domain	bHLH	TF	bHLH
Solyc03g119180.1	5.3465	6.0873	7.8512	1.4354	2.1567	3.0897	32	34	57	9	13	21	SL4.0ch03	62303727	62303951	-	Solyc03g119180.1	--	--	--	hypothetical protein EJD97_010837 [Solanum chilense]	--	A0A3Q7GJC8_SOLLC SubName: Full=Uncharacterized protein {ECO:0000313|EnsemblPlants:Solyc03g119180.1.1.1};	--	GO:0016021,integral component of membrane; GO:0005575,cellular_component; GO:0016020,membrane; GO:0031224,intrinsic component of membrane; GO:0110165,cellular anatomical entity	--	--	--	--
Solyc03g119310.3	5.2132	6.0229	6.111	13.4524	18.0373	17.3588	128	138	182	346	446	484	SL4.0ch03	62405689	62407405	-	Solyc03g119310.3	--	--	--	uncharacterized protein LOC101260626 [Solanum lycopersicum]	--	A0A3Q7FW64_SOLLC SubName: Full=Uncharacterized protein {ECO:0000313|EnsemblPlants:Solyc03g119310.3.1};	--	--	--	--	--	--
Solyc03g119390.4	1.1736	1.69	1.3606	2.5208	5.317	4.5861	32	43	45	72	146	142	SL4.0ch03	62461374	62463003	+	Solyc03g119390.4	--	K12126 phytochrome-interacting factor 3 | (RefSeq) transcription factor PIF3 isoform X1 (A)	ko04075: Plant hormone signal transduction; ko04712: Circadian rhythm - plant	transcription factor BEE 3 [Solanum lycopersicum]	BEE3_ARATH RecName: Full=Transcription factor BEE 3; AltName: Full=Basic helix-loop-helix protein 50; Short=AtbHLH50; Short=bHLH 50; AltName: Full=Protein Brassinosteroid enhanced expression 3; AltName: Full=Transcription factor EN 76; AltName: Full=bHLH transcription factor bHLH050;	A0A3Q7FUH2_SOLLC RecName: Full=BHLH domain-containing protein {ECO:0000259|PROSITE:PS50888};	--	GO:0005634,nucleus; GO:0003677,DNA binding; GO:0003700,DNA-binding transcription factor activity; GO:0046983,protein dimerization activity; GO:0006355,regulation of DNA-templated transcription; GO:0006351,DNA-templated transcription; GO:0003674,molecular_function; GO:0003676,nucleic acid binding; GO:0005488,binding; GO:0097159,organic cyclic compound binding; GO:1901363,heterocyclic compound bind…	PF00010.29:Helix-loop-helix DNA-binding domain	bHLH	TF	bHLH
Solyc03g119530.3	14.0111	14.1657	12.0334	3.9764	4.4439	4.0015	407	384	424	121	130	132	SL4.0ch03	62556694	62557874	+	Solyc03g119530.3	--	--	--	LOB domain-containing protein 40 [Solanum lycopersicum]	LBD41_ARATH RecName: Full=LOB domain-containing protein 41; AltName: Full=ASYMMETRIC LEAVES 2-like protein 38; Short=AS2-like protein 38;	A0A3Q7FWA6_SOLLC RecName: Full=LOB domain-containing protein {ECO:0000259|PROSITE:PS50891};	--	GO:0071456,cellular response to hypoxia; GO:0010468,regulation of gene expression; GO:0006355,regulation of DNA-templated transcription; GO:0001666,response to hypoxia; GO:0006950,response to stress; GO:0008150,biological_process; GO:0009628,response to abiotic stimulus; GO:0009987,cellular process; GO:0033554,cellular response to stress; GO:0036293,response to decreased oxygen levels; GO:0036294…	PF03195.17:Lateral organ boundaries (LOB) domain	LOB	TF	LOB
Solyc03g119590.1	11.3001	12.229	11.9908	30.2254	32.1068	26.6012	101	102	130	283	289	270	SL4.0ch03	62601337	62601672	+	Solyc03g119590.1	--	--	--	uncharacterized protein LOC101261799 [Solanum lycopersicum]	--	A0A3Q7FT41_SOLLC SubName: Full=Uncharacterized protein {ECO:0000313|EnsemblPlants:Solyc03g119590.1.1.1};	--	GO:0010112,regulation of systemic acquired resistance; GO:0002831,regulation of response to biotic stimulus; GO:0006950,response to stress; GO:0006952,defense response; GO:0008150,biological_process; GO:0009605,response to external stimulus; GO:0009607,response to biotic stimulus; GO:0009627,systemic acquired resistance; GO:0031347,regulation of defense response; GO:0032101,regulation of response…	--	--	--	--
Solyc03g120110.3	1.4268	0.8808	0.895	2.5168	2.5717	2.4036	92	53	70	170	167	176	SL4.0ch03	63044196	63047722	+	Solyc03g120110.3	--	K18873 pathogen-induced protein kinase | (RefSeq) probable serine/threonine-protein kinase PBL7 isoform X1 (A)	ko04626: Plant-pathogen interaction	G-type lectin S-receptor-like serine/threonine-protein kinase CES101 [Solanum lycopersicum]	CE101_ARATH RecName: Full=G-type lectin S-receptor-like serine/threonine-protein kinase CES101; EC=2.7.11.1; AltName: Full=Protein CALLUS EXPRESSION OF RBCS 101; Flags: Precursor;	A0A3Q7FWM1_SOLLC RecName: Full=Receptor-like serine/threonine-protein kinase {ECO:0000256|PIRNR:PIRNR000641}; EC=2.7.11.1 {ECO:0000256|PIRNR:PIRNR000641};	--	GO:0016021,integral component of membrane; GO:0005886,plasma membrane; GO:0005524,ATP binding; GO:0005516,calmodulin binding; GO:0030246,carbohydrate binding; GO:0106310,protein serine kinase activity; GO:0004674,protein serine/threonine kinase activity; GO:0045087,innate immune response; GO:0006468,protein phosphorylation; GO:0009620,response to fungus; GO:0000166,nucleotide binding; GO:0003674,…	PF07714.20:Protein tyrosine and serine/threonine kinase	--	--	--
Solyc03g120290.3	4.5635	5.7133	6.4069	1.8978	1.9292	1.3926	101	118	172	44	43	35	SL4.0ch03	63173254	63174336	-	Solyc03g120290.3	--	--	--	thionin-like protein 2 [Solanum lycopersicum]	THNL2_ARATH RecName: Full=Thionin-like protein 2; Flags: Precursor;	A0A3Q7FVE8_SOLLC SubName: Full=Uncharacterized protein {ECO:0000313|EnsemblPlants:Solyc03g120290.3.1};	--	GO:0005576,extracellular region; GO:0006952,defense response; GO:0006950,response to stress; GO:0008150,biological_process; GO:0050896,response to stimulus; GO:0005575,cellular_component; GO:0110165,cellular anatomical entity	--	--	--	--
Solyc03g120380.3	4.8333	5.5082	3.9846	2.6365	1.6379	2.0943	126	134	126	72	43	62	SL4.0ch03	63245834	63247624	+	Solyc03g120380.3	--	K14484 auxin-responsive protein IAA | (RefSeq) IAA19; IAA19 (A)	ko04075: Plant hormone signal transduction	IAA19 [Solanum lycopersicum]	AUX22_SOYBN RecName: Full=Auxin-induced protein AUX22;	G9HPW6_SOLLC RecName: Full=Auxin-responsive protein {ECO:0000256|RuleBase:RU004549};	--	GO:0005634,nucleus; GO:0009734,auxin-activated signaling pathway; GO:0006355,regulation of DNA-templated transcription; GO:0007154,cell communication; GO:0007165,signal transduction; GO:0008150,biological_process; GO:0009719,response to endogenous stimulus; GO:0009725,response to hormone; GO:0009733,response to auxin; GO:0009755,hormone-mediated signaling pathway; GO:0009987,cellular process; GO:…	PF02309.19:AUX/IAA family	AUX/IAA	TR	AUX/IAA
Solyc03g120420.3	4.5827	4.7573	5.2538	9.9114	14.1492	13.1784	64	62	89	145	199	209	SL4.0ch03	63263957	63265158	+	Solyc03g120420.3	--	--	--	hypothetical protein KY284_018144 [Solanum tuberosum]	CDT3_ORYSI RecName: Full=Protein CADMIUM TOLERANCE 3 {ECO:0000305}; Short=Cd tolerant 3 {ECO:0000305}; Short=OsCDT3 {ECO:0000305};	A0A3Q7FTI6_SOLLC SubName: Full=Uncharacterized protein {ECO:0000313|EnsemblPlants:Solyc03g120420.3.1.1};	--	GO:0016021,integral component of membrane; GO:0009505,plant-type cell wall; GO:0005886,plasma membrane; GO:0046872,metal ion binding; GO:0140487,metal ion sequestering activity; GO:0055079,aluminum ion homeostasis; GO:1990748,cellular detoxification; GO:0071585,detoxification of cadmium ion; GO:0010273,detoxification of copper ion; GO:0010044,response to aluminum ion; GO:0046686,response to cadmi…	--	--	--	--
Solyc03g120790.1	11.7136	13.7782	13.9238	7.8533	6.005	6.3809	215	236	310	151	111	133	SL4.0ch03	63504776	63505465	+	Solyc03g120790.1	--	--	--	uncharacterized protein LOC104646538 [Solanum lycopersicum]	--	A0A3Q7GKN5_SOLLC RecName: Full=OVATE domain-containing protein {ECO:0000259|PROSITE:PS51754};	--	GO:0045892,negative regulation of DNA-templated transcription; GO:0006139,nucleobase-containing compound metabolic process; GO:0006351,DNA-templated transcription; GO:0006355,regulation of DNA-templated transcription; GO:0006725,cellular aromatic compound metabolic process; GO:0006807,nitrogen compound metabolic process; GO:0008150,biological_process; GO:0008152,metabolic process; GO:0009058,bios…	PF04844.16:Transcriptional repressor, ovate	--	--	--
Solyc03g120950.3	1.3601	1.8072	1.6146	0.6232	0.3241	0.4791	25	31	36	12	6	10	SL4.0ch03	63628932	63630385	+	Solyc03g120950.3	--	--	--	uncharacterized protein LOC101256663 [Solanum lycopersicum]	--	A0A3Q7FX17_SOLLC SubName: Full=Uncharacterized protein {ECO:0000313|EnsemblPlants:Solyc03g120950.3.1};	--	--	--	--	--	--
Solyc03g121080.3	0.8555	0.5932	0.7191	0.4644	0.2998	0.2659	51	33	52	29	18	18	SL4.0ch03	63749210	63751870	+	Solyc03g121080.3	--	--	--	uncharacterized protein LOC101253763 [Solanum lycopersicum]	--	A0A3Q7GKW3_SOLLC SubName: Full=Uncharacterized protein {ECO:0000313|EnsemblPlants:Solyc03g121080.3.1};	--	--	--	--	--	--
Solyc03g121170.3	10.2121	10.9206	11.1207	4.9046	4.01	4.0402	483	482	638	243	191	217	SL4.0ch03	63794715	63797183	-	Solyc03g121170.3	--	--	--	GDSL esterase/lipase APG [Solanum lycopersicum]	APG2_ARATH RecName: Full=GDSL esterase/lipase APG; EC=3.1.1.-; AltName: Full=Extracellular lipase APG; Flags: Precursor;	A0A6N2B986_SOLCI SubName: Full=Uncharacterized protein {ECO:0000313|EMBL:TMW90580.1};	--	GO:0048046,apoplast; GO:0016788,hydrolase activity, acting on ester bonds; GO:0016042,lipid catabolic process; GO:0003674,molecular_function; GO:0003824,catalytic activity; GO:0016787,hydrolase activity; GO:0006629,lipid metabolic process; GO:0008150,biological_process; GO:0008152,metabolic process; GO:0009056,catabolic process; GO:0044238,primary metabolic process; GO:0071704,organic substance m…	PF00657.25:GDSL-like Lipase/Acylhydrolase	--	--	--
Solyc03g121420.4	30.1818	29.7213	26.9583	6.3874	12.1808	11.6259	839	771	909	186	341	367	SL4.0ch03	63973987	63975496	+	Solyc03g121420.4	--	K13248 pyridoxal phosphate phosphatase PHOSPHO2 [EC:3.1.3.74] | (RefSeq) inorganic pyrophosphatase 1-like (A)	ko00750: Vitamin B6 metabolism; ko01100: Metabolic pathways; ko01240: Biosynthesis of cofactors	inorganic pyrophosphatase 1-like [Solanum lycopersicum]	PPSP1_ARATH RecName: Full=Inorganic pyrophosphatase 1; Short=AtPPsPase1; Short=PPi phosphatase 1; Short=Pyrophosphate-specific phosphatase 1; EC=3.6.1.1; AltName: Full=Protein PHOSPHATE STARVATION-INDUCED GENE 2; Short=AtPS2;	A0A3Q7GL56_SOLLC SubName: Full=Uncharacterized protein {ECO:0000313|EnsemblPlants:Solyc03g121420.3.1};	Predicted haloacid dehalogenase-like hydrolase	GO:0004427,inorganic diphosphate phosphatase activity; GO:0046872,metal ion binding; GO:0016791,phosphatase activity; GO:0016462,pyrophosphatase activity; GO:0071456,cellular response to hypoxia; GO:0016036,cellular response to phosphate starvation; GO:0051262,protein tetramerization; GO:0003674,molecular_function; GO:0003824,catalytic activity; GO:0016787,hydrolase activity; GO:0016817,hydrolase…	PF06888.15:Putative Phosphatase	--	--	--
Solyc03g121600.4	18.4788	17.3643	18.8683	9.224	3.4142	8.1051	1048	919	1298	548	195	522	SL4.0ch03	64132480	64138219	+	Solyc03g121600.4	--	K15403 fatty acid omega-hydroxy dehydrogenase [EC:1.1.-.-] | (RefSeq) protein HOTHEAD (A)	ko00073: Cutin, suberine and wax biosynthesis	hypothetical protein EJD97_006384 [Solanum chilense]	HTH_ARATH RecName: Full=Protein HOTHEAD; AltName: Full=Protein ADHESION OF CALYX EDGES; Flags: Precursor;	A0A6N2BQY9_SOLCI RecName: Full=GMC_OxRdtase_N domain-containing protein {ECO:0000259|PROSITE:PS00624};	Glucose dehydrogenase/choline dehydrogenase/mandelonitrile lyase (GMC oxidoreductase family)	GO:0005576,extracellular region; GO:0050660,flavin adenine dinucleotide binding; GO:0046593,mandelonitrile lyase activity; GO:0016614,oxidoreductase activity, acting on CH-OH group of donors; GO:0007267,cell-cell signaling; GO:0009553,embryo sac development; GO:0010430,fatty acid omega-oxidation; GO:0000166,nucleotide binding; GO:0003674,molecular_function; GO:0005488,binding; GO:0036094,small mo…	PF00732.22:GMC oxidoreductase	--	--	--
Solyc03g121760.3	1.0794	0.8298	1.1414	0.4928	0.2563	0.4133	46	33	59	22	11	20	SL4.0ch03	64267439	64269994	-	Solyc03g121760.3	--	--	--	protein IQ-DOMAIN 1-like [Solanum lycopersicum]	IQD8_ARATH RecName: Full=Protein IQ-DOMAIN 8 {ECO:0000303|PubMed:16368012}; Short=AtIQD8 {ECO:0000303|PubMed:16368012};	A0A3Q7FW69_SOLLC SubName: Full=Uncharacterized protein {ECO:0000313|EnsemblPlants:Solyc03g121760.3.1};	--	GO:0005635,nuclear envelope; GO:0009524,phragmoplast; GO:0009574,preprophase band; GO:0005516,calmodulin binding; GO:2000073,regulation of cytokinesis, site selection; GO:0003674,molecular_function; GO:0005488,binding; GO:0005515,protein binding; GO:0000910,cytokinesis; GO:0007049,cell cycle; GO:0007105,cytokinesis, site selection; GO:0008150,biological_process; GO:0009987,cellular process; GO:00…	PF00612.30:IQ calmodulin-binding motif	--	--	--
Solyc03g121900.1	73.5452	77.0535	88.1476	5.9251	3.0235	2.6813	628	614	913	53	26	26	SL4.0ch03	64360903	64361223	-	Solyc03g121900.1	--	--	--	putative lipid-transfer protein DIR1 [Solanum lycopersicum]	DIRL1_ARATH RecName: Full=Putative lipid-transfer protein DIR1; AltName: Full=Protein DEFECTIVE IN INDUCED RESISTANCE 1; Flags: Precursor;	K4BMY8_SOLLC SubName: Full=Putative lipid-transfer protein DIR1 {ECO:0000313|EMBL:AQU12697.1, ECO:0000313|EnsemblPlants:Solyc03g121900.1.1.1};	--	GO:0048046,apoplast; GO:0005783,endoplasmic reticulum; GO:0009506,plasmodesma; GO:0099503,secretory vesicle; GO:0005504,fatty acid binding; GO:0043621,protein self-association; GO:0008270,zinc ion binding; GO:0006869,lipid transport; GO:0009627,systemic acquired resistance; GO:0009862,systemic acquired resistance, salicylic acid mediated signaling pathway; GO:0003674,molecular_function; GO:000548…	PF14368.9:Probable lipid transfer	--	--	--
Solyc03g122170.4	0.7203	1.0984	1.0506	2.6181	2.3107	1.9516	26	37	46	99	84	80	SL4.0ch03	64527921	64532891	+	Solyc03g122170.4	--	K11517 (S)-2-hydroxy-acid oxidase [EC:1.1.3.15] | (RefSeq) peroxisomal (S)-2-hydroxy-acid oxidase GLO4 isoform X1 (A)	ko00630: Glyoxylate and dicarboxylate metabolism; ko01100: Metabolic pathways; ko01110: Biosynthesis of secondary metabolites; ko01200: Carbon metabolism; ko04146: Peroxisome	peroxisomal (S)-2-hydroxy-acid oxidase GLO4 isoform X1 [Solanum lycopersicum]	HAOX1_ARATH RecName: Full=Peroxisomal (S)-2-hydroxyacid oxidase GLO4; EC=1.1.3.15 {ECO:0000269|PubMed:24408912}; AltName: Full=Glycolate oxidase 4; Short=AtGLO4; Short=GOX 4; AltName: Full=lHAOX1 {ECO:0000303|PubMed:24408912};	A0A6N2C683_SOLCI RecName: Full=(S)-2-hydroxy-acid oxidase {ECO:0000256|ARBA:ARBA00013087}; EC=1.1.3.15 {ECO:0000256|ARBA:ARBA00013087};	Glycolate oxidase	GO:0005777,peroxisome; GO:0003973,(S)-2-hydroxy-acid oxidase activity; GO:0010181,FMN binding; GO:0042742,defense response to bacterium; GO:0006631,fatty acid metabolic process; GO:0050665,hydrogen peroxide biosynthetic process; GO:0003674,molecular_function; GO:0003824,catalytic activity; GO:0016491,oxidoreductase activity; GO:0016614,oxidoreductase activity, acting on CH-OH group of donors; GO:…	PF01070.21:FMN-dependent dehydrogenase	--	--	--
[truncated: 1,089 more rows]

## Sheet: Supplementary Table S2
Supplementary Table S2. GO enrichment analysis of differentially expressed genes
GO_level_1	GO	Description	DiffRatio	BgRatio	P-value	Adjusted P-value	All_index	Count_all	Up_index	Count_up	Down_index	Count_down
[truncated: 2,437 more rows]

## Sheet: Supplementary Table S3
Supplementary Table S3. KEGG pathway enrichment analysis of differentially expressed genes
ID	KEGG_level_1	KEGG_level_2	Description	GeneRatio	BgRatio	Pvalue	Padj	geneID	Count	Up_gene	Up	Down_gene	Down	hyperlink
[truncated: 122 more rows]

## Sheet: Supplementary Table S4
Supplementary Table S4. Information about the GH3 genes in various plants
Species	Gene name	Accession number/Locus name	DOI
Arabidopsis thaliana	AtGH3-1	AAC61292.1	https://www.uniprot.org
	AtGH3-2	CAB38206.1
[truncated: 32 more rows]

## Sheet: SupplementaryTable S5
Supplementary Table S5. Predicted conserved motifs of CaGH3 proteins
[truncated: 21 more rows]

[truncated: 1 more sheets: Supplementary Table S6]
